# Supplementary material for: Does Workplace Social Capital Associate with Hazardous Drinking Among Chinese Rural-Urban Migrant Workers?
Source: PLoS One. 2014 Dec 12;9(12):e115286. doi: 10.1371/journal.pone.0115286 (PMC4264885; doi:10.1371/journal.pone.0115286)
Supplement: S1 Table — (XLS) [file pone.0115286.s001.xls]

## Sheet: Sheet1
WPID	GENDER	AGE	AGEGROUP	MARITAL STATUS	EDU	SALLARY	Medical care insurance	IND.SOCIAL CAPITAL	WORK.SOCIAL CAPITAL	SMOKING	PROB.DRINKING
660	Male	20	1	Not Marrige	High	3	0	2.625	3.825	No	No
54	Female	20	1	Not Marrige	Second	2	0	3.375	3.88321	Yes	Yes
716	Female	24	1	Marrige	High	4	1	3.25	3.68092	Yes	No
304	Female	23	1	Not Marrige	High	3	1	3	3.70822	No	No
400	Male	29	1	Marrige	High	4	0	3	3.29889	No	No
650	Male	42	3	Marrige	Primary	2	0	2.75	2.92386	No	No
269	Female	36	2	Marrige	Second	2	1	1	3.89316	No	No
147	Female	32	2	Marrige	Second	3	1	3	3.83325	No	No
304	Female	18	1	Not Marrige	High	1	1	3.375	3.70615	No	No
201	Female	18	1	Not Marrige	High	2	1	2.5	4.29613	Yes	Yes
6505	Female	23	1	Marrige	Second	2	1	2.125	3.42756	Yes	No
304	Female	24	1	Not Marrige	Second	2	1	2.875	3.70891	No	No
304	Female	34	2	Marrige	High	2	1	3.375	3.70615	No	No
660	Male	18	1	Not Marrige	High	3	0	3	3.81562	No	No
228	Male	41	3	Marrige	Primary	3	1	1	3.73359	No	No
750	Male	47	3	Marrige	Primary	1	1	1	2.8776	No	No
403	Male	29	1	Marrige	Second	2	1	1	3.5161	No	No
511	Male	25	1	Not Marrige	University	2	1	2.75	4.20117	No	No
750	Male	43	3	Marrige	Primary	2	0	3.0625	2.84896	No	No
610	Female	42	3	Marrige	High	4	1	1	3.42045	Yes	No
750	Male	50	4	Marrige	Second	4	1	2.5625	2.8559	No	No
55	Female	41	3	Marrige	Second	3	1	3	3.85557	No	No
640	Male	37	2	Marrige	High	2	1	2.375	3.5317	No	No
4031	Female	52	4	Marrige	High	5	1	1.75	3.6625	No	No
710	Male	34	2	Marrige	Primary	1	1	3.25	3.59314	No	No
650	Female	30	2	Marrige	High	3	0	2.75	2.92386	No	No
750	Male	36	2	Marrige	Primary	1	0	2.5625	2.8559	No	No
269	Female	32	2	Marrige	Second	4	0	3	3.87607	No	No
640	Female	41	3	Marrige	High	5	1	2.4375	3.5308	Yes	No
650	Female	37	2	Marrige	Primary	3	0	3.375	2.9125	Yes	No
301	Female	39	2	Marrige	University	3	1	3	4.09028	No	No
56	Female	57	4	Marrige	Second	3	1	3.375	4.23852	Yes	No
710	Male	25	1	Marrige	Second	2	1	2.25	3.59967	No	No
4031	Female	47	3	Marrige	Primary	3	1	3.125	3.635	No	No
6505	Female	36	2	Marrige	Second	3	0	3.3125	3.40057	Yes	No
711	Female	38	2	Marrige	Second	2	1	3.125	3.6875	Yes	No
716	Female	22	1	Not Marrige	University	1	1	3.25	3.68092	Yes	Yes
409	Female	24	1	Not Marrige	Primary	2	0	3.125	3.87917	Yes	No
306	Male	34	2	Marrige	Primary	2	1	2.75	3.97105	No	No
406	Female	24	1	Not Marrige	University	2	1	3.375	3.90816	Yes	No
400	Female	28	1	Not Marrige	Primary	2	1	2.125	3.30755	No	No
632	Male	30	2	Marrige	Primary	2	1	3.125	4.3411	No	No
54	Female	22	1	Not Marrige	Second	2	0	2.875	3.89512	Yes	No
147	Male	30	2	Marrige	Second	2	0	3.375	3.83175	No	No
750	Male	25	1	Not Marrige	Second	2	0	2.5625	2.8559	No	No
12	Male	39	2	Marrige	Primary	2	0	3	4.17735	No	No
52	Male	37	2	Marrige	Second	1	1	3	3.93308	No	No
17	Female	25	1	Not Marrige	Second	4	0	2.125	3.22782	Yes	No
138	Male	39	2	Marrige	Second	2	0	2.375	4.07717	No	No
650	Male	22	1	Not Marrige	High	2	1	2.1875	2.93409	No	No
306	Female	25	1	Marrige	Second	2	1	3.25	3.96579	No	No
403	Female	36	2	Marrige	Primary	4	1	1.25	3.51231	No	No
304	Female	18	1	Not Marrige	Second	3	1	2.875	3.70891	Yes	No
303	Female	26	1	Not Marrige	High	1	0	3.4375	3.32328	No	No
403	Female	51	4	Marrige	Second	3	1	3.375	3.48011	Yes	No
403	Female	24	1	Marrige	Second	1	1	1.375	3.51042	Yes	Yes
400	Female	28	1	Not Marrige	Second	3	1	2.625	3.3026	Yes	No
51	Female	18	1	Not Marrige	Second	2	0	3	4.02019	Yes	No
54	Male	25	1	Marrige	Second	2	0	3.125	3.88917	No	No
406	Female	33	2	Marrige	Second	2	1	3.375	3.90816	Yes	No
404	Female	42	3	Marrige	Second	2	0	2.375	3.81903	No	No
404	Male	40	3	Marrige	Primary	2	0	1.875	3.82152	No	No
309	Female	21	1	Not Marrige	High	3	1	3.25	4.06569	Yes	No
612	Male	42	3	Marrige	High	2	1	2	3.91604	No	No
403	Female	40	3	Marrige	Primary	3	1	2.375	3.49527	No	No
400	Male	23	1	Not Marrige	High	4	0	3.375	3.29517	No	No
309	Female	55	4	Marrige	Primary	3	0	1	4.08865	No	No
404	Female	40	3	Marrige	High	3	1	1	3.82587	No	No
511	Male	25	1	Marrige	Second	2	1	3	4.19857	No	No
304	Female	18	1	Not Marrige	Second	2	1	2.875	3.70891	Yes	Yes
406	Female	54	4	Marrige	Second	2	1	1.5	3.91773	Yes	No
167	Male	23	1	Marrige	Second	2	0	3.375	3.79719	No	No
610	Female	36	2	Marrige	Second	4	1	2.5	3.4053	No	No
710	Female	34	2	Marrige	Second	1	1	2.75	3.59641	No	No
402	Male	53	4	Marrige	High	2	0	1.25	3.61595	No	No
138	Male	45	3	Marrige	Primary	2	0	2	4.08099	No	No
306	Female	20	1	Not Marrige	High	2	1	3.4375	3.96382	Yes	No
3064	Female	22	1	Marrige	Second	2	1	2.625	3.88603	Yes	No
241	Male	25	1	Not Marrige	High	4	1	3.125	3.62019	No	No
304	Male	39	2	Marrige	Second	3	1	3.25	3.70684	No	No
3064	Female	27	1	Marrige	Second	2	1	3.25	3.86765	Yes	Yes
206	Male	25	1	Marrige	High	3	1	1	3.95982	No	No
404	Female	48	3	Marrige	Second	1	1	1.75	3.82214	No	No
710	Male	28	1	Marrige	Second	2	1	3.25	3.59314	No	No
610	Female	44	3	Marrige	High	2	1	2.5	3.4053	No	No
306	Female	21	1	Marrige	Second	2	1	2.625	3.97237	Yes	Yes
12	Female	45	3	Marrige	Second	1	1	1	4.19444	No	No
222	Female	51	4	Marrige	High	4	1	2.875	3.5625	Yes	No
750	Male	49	3	Marrige	Second	1	1	3.0625	2.84896	No	No
710	Male	38	2	Marrige	Second	2	1	2.75	3.59641	No	No
147	Female	23	1	Not Marrige	Second	1	1	3	3.83325	No	No
304	Male	24	1	Marrige	Second	2	1	2	3.71374	No	No
243	Male	21	1	Not Marrige	Second	3	1	3.125	3.87181	No	No
303	Female	55	4	Marrige	High	5	0	2.875	3.34267	Yes	No
116	Female	36	2	Marrige	Second	5	0	3.375	2.875	Yes	No
400	Male	21	1	Not Marrige	University	5	1	3.375	3.29517	Yes	No
55	Female	34	2	Marrige	Second	2	1	2	3.86397	Yes	No
55	Female	44	3	Marrige	Primary	2	1	1	3.87237	No	No
54	Female	24	1	Marrige	High	3	1	2.875	3.89512	No	Yes
650	Female	48	3	Marrige	Primary	3	0	2.75	2.92386	Yes	Yes
104	Male	31	2	Marrige	Second	3	1	3	4.08224	No	No
640	Male	40	3	Marrige	Second	2	0	1.5	3.54438	No	No
108	Female	39	2	Marrige	Second	2	1	3.375	4.60625	Yes	No
510	Female	35	2	Marrige	University	3	1	3.375	3.90404	No	No
404	Female	26	1	Marrige	High	2	1	3	3.81592	No	No
711	Male	35	2	Marrige	High	2	1	3.375	3.68169	Yes	Yes
750	Male	35	2	Marrige	Primary	2	1	2.5625	2.8559	No	No
306	Female	46	3	Marrige	Second	3	1	3.125	3.96711	No	No
400	Male	28	1	Not Marrige	High	5	0	2.375	3.30507	No	No
2	Male	19	1	Not Marrige	High	2	1	3.375	4.16016	No	No
404	Female	26	1	Not Marrige	High	3	1	3.125	3.8153	Yes	Yes
4031	Female	39	2	Marrige	Primary	3	0	2.625	3.645	No	No
402	Female	33	2	Marrige	Second	2	1	3	3.59293	Yes	No
147	Male	33	2	Marrige	Second	2	0	2.125	3.83675	No	No
243	Female	27	1	Not Marrige	Second	2	1	2.375	3.87946	No	No
403	Male	48	3	Marrige	Primary	1	0	2.375	3.49527	No	No
112	Female	24	1	Not Marrige	Primary	3	0	1	3.94518	No	No
640	Male	50	4	Marrige	Primary	3	1	3.375	3.51721	No	No
402	Male	24	1	Marrige	Second	3	1	3	3.59293	No	No
640	Male	42	3	Marrige	Primary	2	1	3.25	3.51902	No	No
17	Female	23	1	Not Marrige	Second	3	0	2	3.23185	Yes	Yes
228	Female	20	1	Marrige	Second	3	1	2.875	3.71465	Yes	No
750	Male	43	3	Marrige	Primary	2	0	3.0625	2.84896	No	No
400	Male	26	1	Not Marrige	High	5	0	2.5	3.30384	No	No
406	Female	28	1	Marrige	University	4	1	3.25	3.9088	No	No
400	Male	23	1	Not Marrige	High	3	0	2.5	3.30384	No	No
228	Male	30	2	Marrige	Second	2	1	3.375	3.7096	No	No
650	Male	18	1	Not Marrige	Second	3	0	2.75	2.92386	No	No
269	Female	19	1	Not Marrige	Second	3	1	3.375	3.87286	Yes	No
403	Female	31	2	Marrige	Second	2	0	1.625	3.50663	Yes	No
620	Female	55	4	Marrige	Second	3	1	1	3.97276	Yes	No
269	Female	25	1	Marrige	Second	5	0	3	3.87607	Yes	No
304	Female	21	1	Not Marrige	High	3	1	1	3.71927	No	No
610	Male	29	1	Marrige	High	2	0	3.3125	3.3971	No	No
4031	Female	25	1	Not Marrige	Primary	3	0	2	3.6575	No	No
243	Male	24	1	Marrige	Second	3	1	3.375	3.86926	No	No
138	Male	34	2	Marrige	Second	3	1	3.25	4.06824	No	No
710	Female	19	1	Not Marrige	High	2	1	3	3.59477	Yes	Yes
55	Female	41	3	Marrige	High	5	1	2.875	3.85662	Yes	No
228	Male	30	2	Marrige	Primary	3	1	1.25	3.73106	No	No
147	Male	18	1	Not Marrige	Second	3	0	2.75	3.83425	No	No
750	Male	50	4	Marrige	High	1	1	2.5625	2.8559	Yes	No
3064	Female	24	1	Marrige	Second	4	1	3	3.875	Yes	No
400	Male	28	1	Marrige	Second	4	0	3	3.29889	Yes	No
660	Male	24	1	Not Marrige	Second	2	0	2.375	3.83125	No	No
201	Female	27	1	Not Marrige	Second	2	0	3	4.28423	Yes	No
56	Female	49	3	Marrige	Second	2	1	3	4.24617	No	No
304	Female	21	1	Not Marrige	Second	2	1	3.375	3.70615	Yes	No
406	Female	24	1	Not Marrige	High	3	1	3	3.91008	Yes	No
269	Female	55	4	Marrige	Second	4	0	3.375	3.87286	No	No
710	Male	29	1	Marrige	Second	2	1	3.375	3.59232	No	No
750	Female	33	2	Marrige	Second	1	0	2.5625	2.8559	No	No
710	Female	19	1	Not Marrige	High	2	1	3.375	3.59232	Yes	Yes
404	Male	33	2	Marrige	University	2	0	3	3.81592	No	No
147	Male	28	1	Marrige	Second	3	1	3.375	3.83175	No	No
104	Male	24	1	Marrige	Second	2	0	2.875	4.08553	No	No
228	Male	23	1	Not Marrige	Second	2	1	3.125	3.71212	No	No
406	Female	53	4	Marrige	University	5	1	3.375	3.90816	Yes	No
6505	Male	47	3	Marrige	Primary	2	0	3.3125	3.40057	No	No
402	Male	60	4	Marrige	High	1	1	2.375	3.60115	No	No
710	Male	24	1	Not Marrige	Second	2	0	2.875	3.59559	No	No
138	Female	49	3	Marrige	Second	2	1	3	4.07079	No	No
304	Female	22	1	Not Marrige	High	2	1	2.125	3.71305	Yes	No
710	Male	29	1	Marrige	Second	3	0	3	3.59477	No	No
403	Female	43	3	Marrige	Second	5	0	3	3.4858	No	No
640	Male	48	3	Marrige	Primary	2	0	3.25	3.51902	No	No
138	Male	56	4	Marrige	Primary	2	0	2.25	4.07844	No	No
710	Male	38	2	Marrige	Second	2	1	3.25	3.59314	No	No
408	Female	58	4	Marrige	Second	2	1	1	4.13281	No	Yes
612	Male	26	1	Marrige	Second	2	1	2.5	3.91098	No	No
620	Female	25	1	Not Marrige	Second	3	1	3.375	3.95246	No	No
243	Male	22	1	Not Marrige	Second	2	1	3	3.87309	No	No
660	Male	20	1	Not Marrige	High	3	0	3.375	3.80625	No	No
3025	Female	38	2	Marrige	Second	2	1	1	3.58255	No	No
400	Male	23	1	Not Marrige	High	4	1	1.375	3.31498	No	Yes
55	Female	27	1	Not Marrige	Second	3	0	3	3.85557	Yes	Yes
710	Female	24	1	Not Marrige	High	3	1	3.25	3.59314	Yes	No
304	Female	37	2	Marrige	Second	2	1	2.375	3.71167	No	Yes
710	Male	29	1	Marrige	Second	2	1	2.5	3.59804	No	No
494	Female	22	1	Marrige	High	2	1	3.25	3.89236	Yes	Yes
227	Male	20	1	Not Marrige	Second	2	1	3.375	4.08654	No	No
309	Female	25	1	Marrige	Second	2	1	3	4.06824	Yes	No
716	Female	22	1	Not Marrige	High	2	1	3.25	3.68092	Yes	No
750	Male	26	1	Marrige	Second	1	0	2.5625	2.8559	No	No
512	Female	51	4	Marrige	Primary	2	1	1	3.99165	No	No
610	Female	19	1	Not Marrige	High	2	0	3	3.40025	Yes	No
213	Female	23	1	Not Marrige	University	3	1	3	4.16199	Yes	Yes
400	Female	28	1	Not Marrige	High	3	1	2.625	3.3026	No	No
404	Female	42	3	Marrige	Primary	3	1	3.25	3.81468	Yes	Yes
303	Female	22	1	Not Marrige	Second	3	0	2.625	3.35129	Yes	No
56	Female	24	1	Not Marrige	High	2	1	3.125	4.24362	No	No
58	Male	40	3	Marrige	Primary	1	1	3	3.94597	No	No
59	Female	32	2	Not Marrige	Second	2	0	3.125	4.08717	Yes	No
710	Male	45	3	Marrige	Second	2	1	3.125	3.59395	No	No
213	Female	29	1	Marrige	High	3	1	2.5	4.17219	Yes	No
750	Male	34	2	Marrige	Second	3	1	2.5625	2.8559	No	No
304	Female	28	1	Not Marrige	High	2	0	3.25	3.70684	Yes	No
512	Female	47	3	Marrige	Second	1	1	3	3.98175	No	Yes
269	Female	57	4	Marrige	Primary	4	1	2.75	3.87821	No	No
610	Female	30	2	Not Marrige	Second	1	1	2.75	3.40278	Yes	No
750	Male	56	4	Marrige	Primary	1	0	3.0625	2.84896	No	No
511	Female	22	1	Not Marrige	High	2	0	3	4.19857	No	No
650	Female	34	2	Marrige	Second	3	1	2.5	2.92841	Yes	No
3025	Male	47	3	Marrige	Primary	2	1	3	3.54481	No	No
269	Female	23	1	Not Marrige	High	4	1	1	3.89316	Yes	No
620	Female	42	3	Marrige	Second	3	1	1	3.97276	No	No
400	Male	22	1	Not Marrige	High	5	0	2.875	3.30012	No	No
620	Female	49	3	Marrige	Second	3	0	3	3.95566	No	No
55	Female	47	3	Marrige	Second	2	1	3	3.85557	Yes	No
147	Male	23	1	Not Marrige	High	3	0	2.75	3.83425	No	No
406	Female	34	2	Marrige	University	2	0	3	3.91008	No	No
494	Female	18	1	Not Marrige	Second	2	1	1.125	3.95139	No	Yes
620	Male	48	3	Marrige	Second	2	0	1	3.97276	No	No
406	Female	22	1	Not Marrige	Second	2	1	1.5	3.91773	No	Yes
306	Female	19	1	Not Marrige	High	2	0	3.25	3.96579	No	No
1	Female	43	3	Marrige	Second	3	1	3.375	3.97093	No	No
406	Female	48	3	Marrige	Second	2	1	3.375	3.90816	Yes	No
400	Female	25	1	Not Marrige	High	3	0	3	3.29889	Yes	No
303	Male	21	1	Not Marrige	Second	2	0	3	3.33836	No	No
404	Female	28	1	Marrige	High	3	1	3.25	3.81468	No	No
409	Male	25	1	Not Marrige	High	5	0	2.625	3.8875	Yes	No
400	Female	44	3	Marrige	University	3	1	2.25	3.30631	Yes	Yes
409	Male	18	1	Not Marrige	Second	1	0	2.625	3.8875	No	No
3064	Female	21	1	Not Marrige	High	2	1	3.25	3.86765	No	No
512	Female	39	2	Marrige	Second	2	1	2.875	3.98236	No	No
406	Male	23	1	Not Marrige	High	3	0	3	3.91008	No	No
4031	Female	26	1	Marrige	Primary	3	0	2.75	3.6425	No	No
228	Male	18	1	Not Marrige	Second	2	1	2.875	3.71465	No	No
711	Female	30	2	Marrige	Second	3	1	3.25	3.68459	Yes	No
301	Male		3	Marrige	Second	3	1	3.375	4.08433	Yes	Yes
3025	Male	31	2	Marrige	High	3	0	3.25	3.54009	No	No
304	Female	19	1	Not Marrige	Second	3	1	3.25	3.70684	No	No
710	Male	33	2	Marrige	Second	2	1	3.375	3.59232	No	No
309	Female	54	4	Marrige	High	5	1	2.25	4.07589	No	No
3064	Female	25	1	Not Marrige	High	3	1	2.625	3.88603	Yes	Yes
404	Female	28	1	Marrige	High	3	1	1	3.82587	No	No
400	Male	22	1	Not Marrige	High	1	1	3	3.29889	No	No
304	Male	21	1	Marrige	High	3	1	3.375	3.70615	No	No
512	Female	41	3	Marrige	Second	3	1	1	3.99165	No	No
147	Female	27	1	Marrige	Second	3	1	2.75	3.83425	No	No
4031	Female	49	3	Marrige	Second	2	1	3.375	3.63	Yes	No
147	Male	18	1	Not Marrige	Second	3	1	2.875	3.83375	No	No
21	Male	49	3	Marrige	Primary	2	1	3.125	4.11184	No	No
400	Male	24	1	Not Marrige	Second	3	1	2.75	3.30136	No	No
6505	Male	52	4	Marrige	Primary	2	0	3.3125	3.40057	No	No
640	Male	39	2	Marrige	Primary	2	1	2.25	3.53351	No	No
403	Male	45	3	Marrige	Primary	3	0	2.25	3.49716	No	Yes
55	Female	24	1	Not Marrige	Second	5	0	2.75	3.85767	Yes	No
750	Male	42	3	Marrige	Second	2	1	2.5625	2.8559	No	No
640	Female	44	3	Marrige	Second	2	1	2.5	3.52989	Yes	No
301	Male	32	2	Marrige	High	5	1	3.25	4.08631	Yes	No
612	Male	20	1	Not Marrige	Second	2	1	3.375	3.90215	No	No
116	Female	31	2	Marrige	Primary	4	0	3.125	2.88816	Yes	No
404	Female	52	4	Marrige	High	2	1	3	3.81592	Yes	No
306	Female	30	2	Marrige	Second	2	1	3.375	3.96447	Yes	No
400	Male	28	1	Marrige	High	4	1	2	3.30879	No	No
1	Female	47	3	Marrige	Second	3	1	1	3.99855	No	No
750	Male	32	2	Marrige	Second	2	0	2.5625	2.8559	No	No
610	Female	23	1	Not Marrige	High	3	1	1	3.42045	Yes	No
304	Male	19	1	Not Marrige	High	2	1	2.75	3.7096	No	Yes
750	Male	50	4	Marrige	Second	1	1	2.5625	2.8559	No	No
116	Female	32	2	Marrige	Second	4	0	3.25	2.88158	Yes	No
55	Female	33	2	Marrige	Second	3	0	1.875	3.86502	Yes	Yes
650	Male	31	2	Marrige	Primary	2	1	2	2.9375	No	No
304	Male	31	2	Marrige	High	2	1	3	3.70822	No	No
222	Male	49	3	Not Marrige	High	2	1	1	3.64062	No	No
304	Female	21	1	Not Marrige	High	2	1	3.375	3.70615	Yes	No
55	Female	40	3	Marrige	Second	3	1	3	3.85557	Yes	No
304	Female	41	3	Marrige	Second	2	1	2.25	3.71236	Yes	No
406	Female	27	1	Not Marrige	University	5	1	3	3.91008	No	Yes
243	Male	24	1	Marrige	Second	3	1	3.125	3.87181	No	No
303	Female	22	1	Not Marrige	Second	3	0	2.875	3.34267	Yes	Yes
12	Male	30	2	Marrige	Second	3	0	3	4.17735	No	No
612	Female	36	2	Marrige	Second	2	1	3.375	3.90215	No	No
710	Male	31	2	Marrige	Second	3	1	2.125	3.60049	No	No
610	Female	25	1	Not Marrige	High	3	1	2.875	3.40152	Yes	No
17	Male	24	1	Not Marrige	High	2	0	3.25	3.19153	Yes	No
406	Female	47	3	Marrige	High	2	0	3.25	3.9088	Yes	Yes
713	Female	36	2	Marrige	Second	4	0	2.875	3.91612	Yes	Yes
243	Male	32	2	Marrige	Primary	3	1	3.25	3.87054	No	No
12	Male	50	4	Marrige	Primary	2	1	3	4.17735	No	No
6505	Male	43	3	Marrige	Primary	2	0	3.3125	3.40057	Yes	No
52	Male	34	2	Marrige	Second	2	0	3	3.93308	No	No
400	Male	23	1	Not Marrige	High	2	0	2.375	3.30507	No	No
716	Female	34	2	Marrige	High	4	1	2.75	3.69408	No	Yes
620	Female	20	1	Not Marrige	Second	5	1	3.375	3.95246	No	No
660	Female	24	1	Not Marrige	University	1	0	1.5	3.85312	Yes	No
241	Female	20	1	Not Marrige	Second	2	0	3.25	3.61538	Yes	No
610	Female	42	3	Marrige	High	3	1	3.25	3.39773	Yes	No
750	Male	51	4	Marrige	High	2	1	2.5625	2.8559	No	No
610	Female	31	2	Marrige	High	2	1	3	3.40025	No	No
710	Male	36	2	Marrige	Second	2	1	2.5	3.59804	No	No
612	Male	39	2	Marrige	Second	3	1	3.375	3.90215	No	No
3025	Male	45	3	Marrige	Primary	2	1	3	3.54481	No	No
6505	Female	40	3	Marrige	Second	3	0	3.3125	3.40057	Yes	Yes
400	Male	28	1	Not Marrige	Second	4	0	2.375	3.30507	No	No
138	Male	36	2	Marrige	Second	3	1	3.125	4.06952	No	No
228	Male	18	1	Not Marrige	Second	2	1	3.25	3.71086	No	No
3025	Male	49	3	Marrige	Primary	2	0	3.25	3.54009	No	No
1	Female	48	3	Marrige	Second	3	0	3.375	3.97093	Yes	No
750		39	2	Marrige	Second	1	1	2.5625	2.8559	No	No
613	Female	37	2	Not Marrige	High	3	1	1.625	4.26923	No	No
404	Female	50	4	Marrige	High	1	0	1.5	3.82338	Yes	No
404	Female	41	3	Marrige	High	2	1	2.25	3.81965	No	Yes
730	Female	50	4	Marrige	Second	3	1	2.5	4.19712	Yes	Yes
12	Female		3	Marrige	Second	1	0	3	4.17735	Yes	No
404	Female	38	2	Marrige	Primary	2	1	3.25	3.81468	Yes	No
710	Male	29	1	Marrige	Second	2	1	2.25	3.59967	No	No
303	Female	24	1	Not Marrige	High	4	1	3	3.33836	Yes	No
406	Female	32	2	Marrige	High	3	1	3	3.91008	No	No
138	Male	37	2	Marrige	Second	3	1	3.375	4.06696	No	No
403	Female	24	1	Marrige	Second	5	0	2.625	3.49148	Yes	No
304	Female	20	1	Not Marrige	Second	2	1	3.25	3.70684	Yes	No
243	Male	35	2	Marrige	Second	2	1	3	3.87309	No	No
147	Male	21	1	Not Marrige	Second	2	1	3	3.83325	No	No
228	Male	35	2	Marrige	Second	3	1	3.25	3.71086	No	No
138	Male	43	3	Marrige	Primary	2	0	3.25	4.06824	No	No
3025	Female	21	1	Marrige	Second	2	1	3.25	3.54009	No	No
620	Female	47	3	Marrige	Primary	3	0	2.875	3.95673	Yes	No
610	Female	24	1	Marrige	High	2	0	3.375	3.39646	No	No
650	Male	42	3	Marrige	Second	2	0	2.75	2.92386	No	No
304	Female	18	1	Not Marrige	Second	2	1	2.875	3.70891	No	Yes
55	Female	59	4	Marrige	Primary	2	1	1	3.87237	Yes	No
610	Female	30	2	Marrige	High	3	1	1.375	3.41667	Yes	No
712	Male	24	1	Marrige	Second	2	1	3	4.01042	No	No
710	Male	41	3	Marrige	Second	1	1	1.125	3.60703	No	No
406	Female	28	1	Not Marrige	Second	1	1	1	3.92028	No	No
400	Female	30	2	Marrige	High	3	1	2.5	3.30384	Yes	No
303	Male	18	1	Not Marrige	Second	1	1	3.125	3.33405	No	No
404	Female	47	3	Not Marrige	High	2	0	1	3.82587	Yes	Yes
710	Male	27	1	Marrige	Second	2	1	3	3.59477	No	No
404	Female	36	2	Marrige	Second	2	1	2.125	3.82027	No	No
620		25	1	Marrige	Second	3	1	3.125	3.95459	No	No
402	Female	38	2	Marrige	Primary	3	1	3	3.59293	No	No
241	Female	39	2	Marrige	Second	3	1	3.375	3.61058	No	No
750	Male	44	3	Marrige	Second	1	1	3	2.84983	No	No
716	Female	24	1	Not Marrige	High	3	1	3.375	3.67763	Yes	No
304	Male	35	2	Marrige	High	2	1	2.75	3.7096	No	No
304	Female	18	1	Not Marrige	High	2	1	3.375	3.70615	Yes	No
408	Male	30	2	Marrige	High	2	1	2.875	4.09375	No	No
406	Female	28	1	Not Marrige	University	3	1	3.125	3.90944	No	No
640	Male	45	3	Marrige	Primary	2	1	3	3.52264	No	No
58	Male	33	2	Marrige	Primary	2	1	3	3.94597	No	No
55	Female	49	3	Marrige	Primary	3	1	3.25	3.85347	Yes	No
201	Male	20	1	Not Marrige	Second	2	0	2.5	4.29613	No	No
147	Male	21	1	Not Marrige	University	2	0	3	3.83325	No	No
512	Female	35	2	Marrige	Second	2	1	1.625	3.98855	Yes	Yes
610	Female	32	2	Marrige	High	4	1	1	3.42045	Yes	No
512	Female	29	1	Marrige	Second	2	1	2.5	3.98422	Yes	No
138	Male	49	3	Marrige	Primary	2	0	3.125	4.06952	No	No
138	Female	38	2	Marrige	Second	1	1	3.25	4.06824	No	No
512	Female	36	2	Marrige	Second	3	1	3.375	3.97989	Yes	Yes
512	Female	51	4	Marrige	Second	3	1	1	3.99165	No	No
25	Male	45	3	Marrige	Primary	3	1	3.375	4.42722	No	No
222	Female	42	3	Marrige	Primary	3	0	1	3.64062	Yes	No
58	Male	42	3	Marrige	Primary	1	1	1	3.97987	No	No
730	Male	18	1	Not Marrige	Second	2	1	3.125	4.17308	No	No
21	Male	35	2	Marrige	Primary	2	1	3.125	4.11184	No	No
304	Female	18	1	Not Marrige	Second	2	1	3.25	3.70684	No	No
147	Female	18	1	Not Marrige	Second	3	1	3.375	3.83175	Yes	No
304	Female	45	3	Marrige	Second	3	1	3.25	3.70684	No	No
610	Female	25	1	Marrige	High	2	0	3.375	3.39646	No	No
511	Male	20	1	Marrige	Second	2	0	3	4.19857	No	No
750	Male		3	Marrige	Primary	1	1	2.5625	2.8559	No	No
4031	Female	37	2	Marrige	High	2	1	2.5	3.6475	Yes	Yes
304	Female	29	1	Marrige	High	2	1	2.875	3.70891	No	No
243	Male	40	3	Marrige	High	2	1	3.125	3.87181	No	No
400	Male	25	1	Marrige	Second	3	1	2.75	3.30136	No	Yes
304	Male	38	2	Marrige	High	1	1	2.25	3.71236	No	No
716	Female	24	1	Not Marrige	High	2	1	2.75	3.69408	No	Yes
304	Female	27	1	Not Marrige	High	2	1	3.25	3.70684	Yes	No
4081	Male	44	3	Marrige	University	2	1	2.875	3.44318	No	No
3064	Female	22	1	Marrige	Primary	2	1	3.25	3.86765	No	No
400	Male	27	1	Not Marrige	High	2	1	3	3.29889	No	No
51	Female	20	1	Not Marrige	Second	3	1	3.4375	4.01346	No	No
710	Male	34	2	Marrige	Second	2	1	2.875	3.59559	No	No
116	Female	31	2	Marrige	High	3	0	2.375	2.92763	Yes	No
510	Female	42	3	Marrige	Second	2	1	3.25	3.9053	No	No
650	Male	50	4	Marrige	Primary	2	0	2.75	2.92386	No	No
206	Male	42	3	Not Marrige	Primary	3	1	3.375	3.875	No	No
116	Female	21	1	Not Marrige	High	3	0	2.5	2.92105	No	No
54	Male	45	3	Marrige	Primary	1	0	2.875	3.89512	No	No
228	Male	31	2	Not Marrige	Primary	3	1	3.375	3.7096	No	No
4031	Female	24	1	Not Marrige	Primary	3	0	3	3.6375	No	No
147	Female	28	1	Not Marrige	Second	3	0	3.125	3.83275	No	No
512	Female	25	1	Marrige	Second	1		2.5625	3.98391	No	No
51	Male	20	1	Not Marrige	Second	3	0	3.375	4.01442	No	No
400	Male	28	1	Marrige	Second	2	1	2.625	3.3026	Yes	No
51	Female	20	1	Not Marrige	Second	3	0	3.375	4.01442	No	No
304	Female	20	1	Not Marrige	Second	2	1	3.375	3.70615	Yes	No
750	Male	45	3	Marrige	Second	1	0	2.5625	2.8559	No	No
355	Male		3	Marrige	Primary	2	1	2.8125	3.91856	No	No
1	Female	46	3	Marrige	High	2	1	3.375	3.97093	Yes	No
710	Male	35	2	Marrige	High	1	1	3	3.59477	No	No
612	Male	37	2	Marrige	Primary	2	1	1.75	3.91856	No	No
750	Female	42	3	Marrige	Second	2	0	2.125	2.86198	No	No
3029	Male	37	2	Marrige	Second	3	0	3.125	4.25845	No	No
640	Male	42	3	Marrige	Primary	2	0	3.375	3.51721	No	No
228	Male	38	2	Marrige	Second	3	1	1	3.73359	No	No
403	Female	23	1	Not Marrige	Second	3	0	2.375	3.49527	No	No
147	Female	37	2	Marrige	Second	4	1	2.75	3.83425	No	No
408	Female	40	3	Marrige	High	3	1	3.125	4.08854	Yes	No
404	Female	21	1	Not Marrige	High	3	1	1	3.82587	No	No
116	Female	31	2	Marrige	Second	2	0	1	3	No	Yes
269	Female	28	1	Marrige	Second	3	1	3.375	3.87286	Yes	No
404	Male	32	2	Marrige	University	2	1	2.875	3.81654	No	No
402		48	3	Marrige	Second	2	1	3.25	3.58964	No	No
406	Female	38	2	Marrige	University	5	1	2	3.91518	No	No
610	Female	27	1	Marrige	Second	2	1	1.5	3.4154	Yes	No
640	Male	42	3	Marrige	Primary	3	1	3	3.52264	No	No
610	Female	20	1	Not Marrige	High	3	0	3	3.40025	No	No
222	Female	42	3	Marrige	Second	2	1	2.75	3.56771	No	No
400	Male	63	4	Not Marrige	High	5	1	2.625	3.3026	No	No
494	Male	19	1	Not Marrige	High	2	1	3.25	3.89236	No	No
55	Female	54	4	Marrige	Second	3	1	3.375	3.85242	Yes	No
403	Female	26	1	Marrige	Second	3	1	2.25	3.49716	No	No
716	Female	30	2	Marrige	University	4	1	3	3.6875	Yes	Yes
610		21	1	Not Marrige	High	4	1	3.375	3.39646	No	No
512	Female	32	2	Marrige	Primary	2	1	2.125	3.98608	Yes	Yes
612	Male	40	3	Marrige	Second	3	1	3	3.90593	No	No
710	Male	24	1	Not Marrige	Second	2	1	3	3.59477	No	No
213	Female	24	1	Marrige	University	3	1	3	4.16199	No	No
269	Female	24	1	Not Marrige	Second	3	0	2	3.88462	Yes	No
55	Female	24	1	Marrige	High	5	1	2.375	3.86082	Yes	Yes
220	Male	19	1	Not Marrige	High	2	1	3.375	4.0625	No	No
403	Female	43	3	Marrige	Second	5	0	3.375	3.48011	Yes	No
104	Male	22	1	Not Marrige	Second	2	1	3.125	4.07895	No	No
55	Female	42	3	Marrige	Second	2	0	3.125	3.85452	No	No
710	Male	23	1	Not Marrige	Second	2	1	3	3.59477	Yes	No
138	Male	41	3	Marrige	Primary	1	1	3.375	4.06696	No	No
402	Female	68	4	Marrige	High	2	0	2.5	3.59951	No	No
650	Female	50	4	Marrige	Primary	3	1	2.75	2.92386	Yes	No
650	Female	32	2	Marrige	Second	3	1	2	2.9375	Yes	No
17	Female	40	3	Marrige	Second	3	1	3.125	3.19556	Yes	No
711	Female	33	2	Marrige	High	3	1	2.5	3.70203	No	Yes
302	Male	40	3	Marrige	Primary	1	1	1	4.30536	Yes	No
306	Male	20	1	Not Marrige	Second	2	1	3.375	3.96447	No	No
710	Male	34	2	Not Marrige	Primary	2	1	3.375	3.59232	No	No
402	Male		3	Marrige	High	5	1	2.125	3.60444	No	No
304	Female	21	1	Not Marrige	High	2	1	3	3.70822	Yes	No
241	Female	20	1	Not Marrige	Second	2	0	3.25	3.61538	Yes	No
750	Male	33	2	Marrige	Second	2	0	3.0625	2.84896	No	No
750	Male	28	1	Marrige	Second	4	1	3.0625	2.84896	No	No
408	Female	62	4	Marrige	Second	3	1	3.375	4.08333	No	No
406	Female	21	1	Not Marrige	University	2	1	3	3.91008	No	No
620	Female	34	2	Marrige	Second	3	0	2.1875	3.96261	Yes	No
304	Male	32	2	Marrige	High	3	1	3.125	3.70753	No	No
710	Male	35	2	Marrige	Second	2	1	3	3.59477	No	No
243	Female	23	1	Not Marrige	University	2	1	1	3.89349	No	No
56	Female	22	1	Not Marrige	Second	1	0	2.75	4.25128	Yes	Yes
406	Female	30	2	Marrige	High	2	1	3.375	3.90816	No	No
54	Male	25	1	Marrige	Second	2	1	2.125	3.91298	No	No
404	Female	47	3	Marrige	High	5	1	2.5	3.81841	Yes	Yes
610	Female	35	2	Marrige	Second	3	1	1.75	3.41288	No	No
640	Male	30	2	Marrige	Primary	2	1	3	3.52264	No	No
400	Male	23	1	Not Marrige	Second	4	0	3.375	3.29517	No	No
650	Male	50	4	Marrige	Primary	3	1	2.75	2.92386	No	No
147	Male	23	1	Marrige	Primary	4	0	3.25	3.83225	No	No
147	Male	24	1	Marrige	High	3	1	3	3.83325	No	No
55	Female	28	1	Not Marrige	Second	4	1	2.5	3.85977	Yes	Yes
510	Female	42	3	Marrige	Primary	3	1	1	3.92803	Yes	Yes
494	Female	20	1	Not Marrige	Second	3	1	3.25	3.89236	Yes	Yes
650	Female	50	4	Marrige	Primary	2	0	2.75	2.92386	Yes	No
147	Male	32	2	Marrige	Second	2	1	3	3.83325	No	No
138	Male	58	4	Not Marrige	Primary	2	0	3.125	4.06952	No	No
112	Female	40	3	Marrige	Second	3	0	3	3.91009	Yes	No
711	Male	26	1	Marrige	High	2	1	3.375	3.68169	No	No
660	Male	18	1	Not Marrige	High	3	0	2.5	3.82812	No	No
612	Male	43	3	Marrige	Primary	3	1	3.375	3.90215	No	No
12	Male	47	3	Marrige	Second	1	1	3	4.17735	No	No
512	Female	56	4	Not Marrige	Primary	5	1	1	3.99165	No	No
510	Female	40	3	Not Marrige	High	2	0	3	3.90783	No	Yes
400	Male	25	1	Marrige	High	3	1	2.625	3.3026	No	No
650	Female	22	1	Marrige	Second	4	0	2.875	2.92159	Yes	No
304	Female	24	1	Not Marrige	High	3	1	1.375	3.7172	Yes	No
750	Male	34	2	Marrige	Second	2	0	2.5625	2.8559	Yes	No
650	Female	46	3	Marrige	Primary	3	0	2.75	2.92386	No	No
53	Male		4	Marrige	Second	2	1	2	4.2325	No	No
147	Male	36	2	Marrige	Second	2	1	3	3.83325	No	No
650	Male	29	1	Marrige	Primary	3	1	2.125	2.93523	No	No
620	Female	22	1	Not Marrige	High	2	0	3.375	3.95246	No	No
710	Male	29	1	Marrige	Second	2	1	3.375	3.59232	No	No
402	Female	37	2	Marrige	Second	2	1	3.125	3.59128	No	No
104	Male	27	1	Marrige	High	2	1	3.25	4.07566	No	No
750	Male	45	3	Marrige	Second	3	1	2.5625	2.8559	No	No
640	Male	40	3	Marrige	Primary	2	1	3	3.52264	No	No
610	Female	31	2	Marrige	Second	3	1	3.25	3.39773	No	Yes
750	Female	28	1	Not Marrige	Second	3	1	3.0625	2.84896	No	No
167	Female	64	4	Marrige	University	1	1	3.25	3.79974	No	Yes
790	Male	32	2	Marrige	Second	3	1	3.375	3.45703	No	No
730	Male	42	3	Marrige	High	2	1	3.375	4.16346	No	No
716	Female	28	1	Marrige	High	5	1	3.25	3.68092	Yes	Yes
4081	Male	37	2	Marrige	High	2	0	3	3.44034	No	No
402	Male	55	4	Marrige	High	1	1	2.25	3.6028	No	No
304	Female	19	1	Not Marrige	High	2	1	3.125	3.70753	Yes	No
404	Female	52	4	Marrige	High	3	1	3	3.81592	No	No
402	Female	61	4	Marrige	Primary	1	1	3.375	3.58799	No	No
21	Female	47	3	Marrige	Second	4	1	3.25	4.10855	Yes	No
620	Female	41	3	Marrige	Second	3	0	3.375	3.95246	No	No
404	Female	33	2	Marrige	High	2	1	3.375	3.81405	No	No
17	Male	48	3	Marrige	Primary	2	1	3.25	3.19153	No	No
228	Male	18	1	Not Marrige	Second	2	0	3.375	3.7096	No	No
710	Male	32	2	Marrige	Second	3	1	3	3.59477	No	No
561	Male	21	1	Marrige	Primary	4	0	2.875	4.01326	No	No
404	Female	23	1	Marrige	Second	3	1	3.375	3.81405	No	No
409	Male	24	1	Not Marrige	High	2	1	2.5	3.88958	No	No
403	Male	30	2	Marrige	Primary	2	1	2.5	3.49337	No	No
650	Female	30	2	Marrige	Second	3	0	2.75	2.92386	Yes	No
241	Female	20	1	Not Marrige	Second	2	0	3.25	3.61538	Yes	No
58	Male	39	2	Marrige	Primary	1	1	2.875	3.94809	No	No
712	Male	22	1	Not Marrige	High	2	1	3.375	4.00625	No	No
750	Male	51	4	Marrige	Primary	2	1	2.5625	2.8559	No	No
712	Male	36	2	Marrige	High	2	1	3.25	4.00764	No	No
750	Male	38	2	Marrige	Second	2	0	3.0625	2.84896	No	No
1	Female	42	3	Marrige	High	2	0	3.375	3.97093	No	No
228	Male	23	1	Marrige	Second	2	1	2.625	3.71717	No	No
167	Male	22	1	Not Marrige	Second	2	1	3.25	3.79974	No	No
400	Male	26	1	Not Marrige	Second	2	1	2.5	3.30384	No	No
12	Male	26	1	Marrige	University	3	1	3	4.17735	No	No
750	Male	47	3	Marrige	Primary	1	1	3.0625	2.84896	No	No
21	Female	42	3	Marrige	Primary	4	1	2.5	4.12829	Yes	No
406	Male	27	1	Not Marrige	University	5	1	3	3.91008	No	No
303	Male	19	1	Not Marrige	Second	1	0	3.125	3.33405	No	No
404	Female	21	1	Not Marrige	High	3	0	1	3.82587	No	No
241	Female	20	1	Not Marrige	Second	2	0	3.25	3.61538	Yes	No
406	Female	36	2	Marrige	Second	2	1	2.875	3.91071	Yes	No
4081	Male	30	2	Marrige	High	2	1	3	3.44034	No	No
147	Male	25	1	Marrige	High	3	0	3	3.83325	No	No
650	Female	47	3	Marrige	Primary	3	0	2.75	2.92386	No	No
404	Female	40	3	Marrige	High	2	1	3	3.81592	Yes	No
612	Male	20	1	Not Marrige	High	2	1	2.25	3.91351	No	No
400	Male	25	1	Not Marrige	High	5	1	2.5	3.30384	No	No
4081	Female	50	4	Marrige	Second	2	0	2.875	3.44318	Yes	No
613	Male	37	2	Marrige	Second	3	1	3	4.24279	No	No
750	Male	32	2	Marrige	Primary	1	0	3.0625	2.84896	No	No
400	Male	26	1	Marrige	Second	3	1	2.625	3.3026	No	No
660	Male	18	1	Not Marrige	High	3	0	2.625	3.825	No	No
104	Female	24	1	Not Marrige	Second	2	0	3	4.08224	No	No
406	Female	40	3	Marrige	Second	2	1	2	3.91518	Yes	No
17	Male	21	1	Marrige	High	3	1	3.375	3.1875	No	No
716	Male	23	1	Not Marrige	University	3	1	3.25	3.68092	No	No
17	Female	25	1	Marrige	Second	3	0	3.375	3.1875	No	No
147	Male	23	1	Not Marrige	Second	2	1	3	3.83325	No	No
304	Female	18	1	Not Marrige	Primary	3	1	2.25	3.71236	Yes	Yes
112	Female	30	2	Marrige	University	4	1	2.5	3.91886	Yes	No
612	Male	25	1	Not Marrige	Second	2	1	1.625	3.91982	No	No
6505	Female	30	2	Marrige	Second	3	0	3.3125	3.40057	Yes	No
494	Male	23	1	Not Marrige	High	2	1	3.125	3.89583	Yes	No
640	Male	40	3	Marrige	Second	2	1	3	3.52264	No	No
138	Male	42	3	Marrige	Primary	3	1	3	4.07079	No	No
404	Female	42	3	Marrige	Second	1	1	3.125	3.8153	No	No
304	Female	24	1	Marrige	Second	2	1	3.25	3.70684	Yes	No
494	Male	21	1	Not Marrige	Second	2	1	2.75	3.90625	No	No
712	Male	33	2	Marrige	University	2	1	3.25	4.00764	No	No
750	Female	47	3	Marrige	Primary	2	1	2.5625	2.8559	Yes	No
406	Female	47	3	Marrige	High	3	1	3.125	3.90944	No	Yes
167	Male	26	1	Marrige	Primary	2	1	3.125	3.8023	No	No
4081	Female	55	4	Marrige	High	1	1	2.875	3.44318	No	No
710	Male	32	2	Marrige	University	2	1	3.375	3.59232	No	No
304	Female	22	1	Marrige	Second	2	1	3.125	3.70753	No	No
54	Female	21	1	Not Marrige	High	2	0	3.375	3.88321	Yes	No
400	Male	23	1	Not Marrige	High	5	0	3	3.29889	No	No
206	Female	25	1	Not Marrige	Second	3	1	1	3.95982	Yes	No
409	Male	21	1	Not Marrige	Second	3	0	2.875	3.88333	Yes	No
404	Female	39	2	Marrige	High	2	1	3.25	3.81468	Yes	Yes
17	Female	42	3	Marrige	High	3	0	3.25	3.19153	Yes	No
620	Female	38	2	Marrige	Primary	2	1	2	3.96421	No	Yes
750	Male	37	2	Marrige	Primary	1	1	2.5625	2.8559	No	No
713	Female	30	2	Marrige	University	5	1	3.375	3.90296	Yes	Yes
510	Female	38	2	Marrige	Second	3	1	3	3.90783	Yes	No
228	Male	32	2	Marrige	Primary	3	1	1	3.73359	No	No
406	Female	26	1	Not Marrige	High	2	1	3.25	3.9088	Yes	No
712	Male	34	2	Marrige	Second	3	0	1	4.03264	No	No
640	Male	37	2	Marrige	Second	2	0	1.625	3.54257	No	No
403	Female	18	1	Not Marrige	High	4	1	1	3.5161	No	No
116	Female	29	1	Marrige	High	2	1	2.4375	2.92434	Yes	No
6505	Female	27	1	Marrige	High	2	0	3	3.40767	No	No
610	Male	38	2	Marrige	High	2	1	1	3.42045	No	No
304	Female	21	1	Not Marrige	Second	3	1	3	3.70822	No	No
640	Male	40	3	Marrige	Primary	2	1	3.125	3.52083	No	No
304	Female	32	2	Marrige	High	2	1	2.375	3.71167	No	No
301		32	2	Not Marrige	Second	3	0	3	4.09028	No	No
713	Female	32	2	Marrige	High	5	1	3.25	3.90625	Yes	Yes
710	Male	35	2	Marrige	Second	2	0	1.75	3.60294	No	No
408	Male	23	1	Marrige	High	2	0	3	4.09115	No	No
402	Male	50	4	Marrige	High	1	1	2.6875	3.59704	No	No
612	Male	23	1	Not Marrige	Second	2	1	1.5	3.92109	No	No
650	Male	57	4	Marrige	Primary	2	0	2.75	2.92386	No	No
797	Male	24	1	Not Marrige	Second	2	0	3.25	4.12981	No	No
402	Female	39	2	Marrige	High	3	0	3.125	3.59128	No	No
404	Female	53	4	Marrige	Primary	3	1	3.25	3.81468	Yes	No
406	Female	28	1	Marrige	High	4	0	3	3.91008	Yes	No
650	Male	48	3	Marrige	Primary	2	0	2.75	2.92386	No	No
355	Male	42	3	Marrige	Primary	1	1	1.625	3.95455	No	No
406	Female	24	1	Marrige	High	2	1	2.875	3.91071	No	No
400	Male	28	1	Marrige	Second	3	1	3	3.29889	No	No
640	Male	50	4	Marrige	Primary	3	1	3	3.52264	No	No
710	Male	30	2	Marrige	Second	2	1	3.125	3.59395	No	No
402	Female	55	4	Marrige	University	1	0	1.375	3.61431	No	No
201	Female	21	1	Not Marrige	Second	2	0	3.125	4.28125	Yes	No
57	Female	42	3	Not Marrige	Primary	2	1	3	4.15306	No	No
612	Male	19	1	Not Marrige	Second	2	1	2.875	3.9072	No	No
304	Female	30	2	Marrige	High	3	1	2.75	3.7096	No	No
710	Male	23	1	Not Marrige	Second	2	0	1	3.60784	No	No
17	Male	20	1	Not Marrige	Second	3	0	2.625	3.21169	No	Yes
306	Female	20	1	Not Marrige	High	2	1	3.125	3.96711	Yes	No
750	Male	50	4	Marrige	Second	1	1	2.5625	2.8559	No	No
306	Male	31	2	Marrige	Second	2	1	3.25	3.96579	No	No
710	Male	42	3	Marrige	Second	2	1	3	3.59477	No	No
167	Male	28	1	Marrige	Second	2	1	3.25	3.79974	No	No
51	Male	21	1	Not Marrige	Second	3	0	3.375	4.01442	No	No
104	Male	27	1	Marrige	Second	2	0	3	4.08224	No	No
404	Female	39	2	Marrige	High	3	1	2.25	3.81965	Yes	No
710	Male	25	1	Marrige	Second	2	1	2.75	3.59641	No	No
402	Female	50	4	Marrige	High	1	0	1.5	3.61266	No	No
64	Male	45	3	Marrige	Primary	2	0	3.375	4.47083	No	No
147	Male	30	2	Marrige	Second	2	1	3	3.83325	No	No
406	Female	35	2	Marrige	Second	2	1	3.375	3.90816	Yes	Yes
512		45	3	Marrige	Second	3	1	3.375	3.97989	No	Yes
17	Male	29	1	Marrige	University	5	1	2.625	3.21169	Yes	Yes
404	Female	47	3	Marrige	Second	2	1	3	3.81592	No	No
52	Male	18	1	Not Marrige	Second	2	1	3.25	3.93056	No	No
21	Female	36	2	Marrige	Second	4	1	2.75	4.12171	No	No
710	Male	35	2	Marrige	Primary	1	1	3.375	3.59232	No	No
147	Female	41	3	Marrige	Primary	3	1	2	3.83725	Yes	Yes
712	Male	25	1	Marrige	Second	2	1	3.375	4.00625	No	No
712	Male	21	1	Not Marrige	Second	2	0	2.625	4.01458	No	No
750	Male	45	3	Marrige	Second	2	1	2.5625	2.8559	No	No
750	Male	25	1	Marrige	Second	2	1	3.0625	2.84896	No	No
710	Male	40	3	Marrige	Second	2	1	3.375	3.59232	No	No
404	Female	52	4	Marrige	Second	2	1	3	3.81592	No	No
404	Female	53	4	Marrige	High	2	1	3	3.81592	Yes	Yes
610	Female	32	2	Marrige	High	4	0	2.5	3.4053	No	Yes
147	Male	39	2	Marrige	Second	3	1	3	3.83325	No	No
400	Male	27	1	Marrige	Second	3	1	2.125	3.30755	No	No
510	Male	27	1	Marrige	High	2	1	2.875	3.90909	No	No
6505	Male	38	2	Marrige	High	2	0	3.3125	3.40057	No	No
304	Female	19	1	Not Marrige	High	2	1	2.875	3.70891	No	No
404	Female	34	2	Marrige	High	2	0	2.5	3.81841	No	No
400	Male	24	1	Not Marrige	High	3	1	2.75	3.30136	No	Yes
243	Male	22	1	Not Marrige	University	2	1	3	3.87309	No	No
243	Male	32	2	Marrige	High	2	1	2.5	3.87819	No	No
712	Male		1	Marrige	Second	3	0	3.25	4.00764	No	No
402	Female	19	1	Not Marrige	High	2	1	3.375	3.58799	No	No
206	Female	47	3	Marrige	Second	4	1	1.75	3.93304	No	Yes
650	Female	40	3	Marrige	Second	3	0	2.75	2.92386	Yes	No
511	Male	22	1	Not Marrige	Second	2	1	3	4.19857	No	No
6505	Female	28	1	Marrige	Second	3	0	3.3125	3.40057	No	No
228	Male	30	2	Marrige	Second	3	1	3.375	3.7096	No	No
750	Male	23	1	Marrige	Second	2	1	2.5625	2.8559	No	No
304	Female	38	2	Marrige	Second	3	1	3.375	3.70615	Yes	No
147	Male	19	1	Not Marrige	Second	2	1	3.375	3.83175	No	No
4081	Female	55	4	Marrige	Primary	2	0	2.375	3.45455	Yes	No
650	Female	43	3	Marrige	Primary	3	0	3.375	2.9125	No	Yes
147	Male	22	1	Not Marrige	Second	2	0	2	3.83725	No	No
406	Female	47	3	Marrige	University	5	1	3.25	3.9088	Yes	Yes
650	Female	40	3	Marrige	Primary	3	0	2.75	2.92386	Yes	No
710	Male	24	1	Marrige	Second	2	1	1.625	3.60376	No	No
6505	Female	23	1	Not Marrige	Second	2	1	2.375	3.42188	No	No
610	Female	30	2	Marrige	High	4	1	3.25	3.39773	No	No
750	Male	22	1	Marrige	High	1	0	2.5625	2.8559	No	No
301		28	1	Marrige	Second	3	1	2	4.10615	No	Yes
710	Male	44	3	Marrige	Second	2	1	2.875	3.59559	No	No
306	Female	25	1	Marrige	University	2	1	2.375	3.975	Yes	Yes
4031	Female	50	4	Marrige	Second	2	0	2.5	3.6475	No	No
404	Female	53	4	Marrige	Second	2	0	1	3.82587	Yes	Yes
220	Male	49	3	Marrige	Primary	3	0	1	4.11413	No	No
4031	Female	36	2	Not Marrige	High	4	0	1	3.6775	No	No
400	Male	25	1	Not Marrige	Second	3	0	2.625	3.3026	No	No
206	Male	42	3	Marrige	Second	1	1	3.375	3.875	No	No
400	Male	25	1	Not Marrige	Second	3	1	2.75	3.30136	No	No
269	Female	26	1	Marrige	Second	2	1	3.375	3.87286	Yes	Yes
147	Male	36	2	Marrige	Second	2	0	3	3.83325	No	No
612	Male	45	3	Marrige	Second	2	1	2	3.91604	No	No
750	Female	54	4	Marrige	Second	1	1	3.0625	2.84896	Yes	Yes
620	Female	55	4	Marrige	Second	1	1	3.25	3.95353	Yes	Yes
116	Female	33	2	Marrige	Second	4	0	3.25	2.88158	Yes	No
406	Male	52	4	Marrige	Primary	1	1	2.625	3.91199	No	No
58	Female	50	4	Marrige	Primary	1	1	2.625	3.95233	No	No
138	Female	49	3	Not Marrige	Second	2	0	3	4.07079	No	No
303	Female	20	1	Not Marrige	Primary	1	0	2.875	3.34267	Yes	Yes
710	Male	30	2	Marrige	Second	2	1	2	3.60131	No	No
51	Male	23	1	Marrige	Second	2	0	3	4.02019	No	No
4081	Female	47	3	Marrige	University	3	1	3.375	3.43182	No	No
12	Male	44	3	Marrige	High	3	1	3	4.17735	No	No
269	Female	26	1	Not Marrige	University	5	1	3.375	3.87286	No	No
304	Female	18	1	Not Marrige	High	2	1	2.625	3.71029	No	No
404	Female	48	3	Marrige	Second	2	1	3	3.81592	Yes	No
116	Female	27	1	Marrige	Second	4	0	2.625	2.91447	No	No
750	Male	36	2	Marrige	Second	1	0	2.5625	2.8559	No	No
55	Female	26	1	Not Marrige	Primary	5	1	2.875	3.85662	Yes	Yes
138	Male	52	4	Marrige	Primary	2	0	3.375	4.06696	No	No
55	Female	22	1	Marrige	Second	4	0	3.125	3.85452	Yes	No
4081	Female	52	4	Marrige	High	3	1	3.375	3.43182	Yes	No
6505	Female	46	3	Marrige	Primary	2	0	3.3125	3.40057	Yes	No
3025	Male	29	1	Marrige	Second	1	0	1	3.58255	No	No
711	Female	24	1	Marrige	Second	2	1	3.25	3.68459	Yes	Yes
660	Male	19	1	Not Marrige	High	3	0	3	3.81562	No	No
309	Female	39	2	Marrige	Second	4	1	2	4.07844	No	No
610	Female	30	2	Not Marrige	University	5	1	3	3.40025	No	Yes
306	Female	25	1	Marrige	High	1	1	1	3.98947	Yes	No
52	Male	42	3	Marrige	Primary	3	1	3	3.93308	No	No
612	Male	35	2	Marrige	Second	3	1	3.375	3.90215	No	No
116	Female	34	2	Marrige	Second	2	0	2.875	2.90132	Yes	No
716	Female	39	2	Marrige	University	3	1	3	3.6875	Yes	No
4031	Female	37	2	Marrige	Second	3	1	1	3.6775	No	Yes
147	Female	30	2	Marrige	Second	2	1	3	3.83325	Yes	Yes
711	Female	34	2	Marrige	High	3	1	2.625	3.69913	Yes	Yes
711	Female	43	3	Marrige	High	2	1	2.875	3.69331	Yes	No
402	Male	24	1	Not Marrige	University	3	1	1	3.61924	No	No
750	Male	51	4	Marrige	Primary	1	1	2.5625	2.8559	No	No
51	Female	22	1	Not Marrige	Second	3	0	2.75	4.02404	No	No
112	Female	51	4	Marrige	Second	2	1	3	3.91009	No	No
620	Female	32	2	Marrige	Second	2	0	3.25	3.95353	Yes	No
243	Female	23	1	Not Marrige	High	3	1	3.25	3.87054	Yes	Yes
222	Female	44	3	Marrige	Second	3	0	3.375	3.54167	No	No
241	Female	20	1	Not Marrige	Second	2	0	3.25	3.61538	Yes	No
52	Male	44	3	Marrige	High	1	0	3.4375	3.92866	No	No
404	Female	28	1	Marrige	Second	2	1	2.75	3.81716	Yes	Yes
3025	Male	47	3	Marrige	Primary	2	0	2.75	3.54953	No	No
610	Female	40	3	Marrige	High	2	1	2.875	3.40152	No	No
400	Male	22	1	Not Marrige	High	3	1	3.25	3.29641	No	No
3025	Male	36	2	Marrige	Second	3	1	3	3.54481	No	No
710	Male	26	1	Marrige	Second	2	1	3.375	3.59232	No	No
301	Male	20	1	Not Marrige	Second	3	1	3	4.09028	No	No
57	Male	41	3	Marrige	Second	3	1	2.5	4.16327	No	No
406	Male	36	2	Marrige	University	5	1	3.25	3.9088	No	No
4081	Female	50	4	Marrige	Second	3	1	2.25	3.45739	Yes	Yes
6505	Female	39	2	Marrige	Primary	3	0	3.3125	3.40057	Yes	Yes
12	Male	50	4	Marrige	Second	1	1	3	4.17735	No	No
650	Male	46	3	Marrige	Second	2	0	2.75	2.92386	No	No
610	Female	39	2	Marrige	Second	2	1	3	3.40025	No	No
610	Male	42	3	Marrige	High	2	1	2.75	3.40278	No	No
404	Female	39	2	Marrige	High	2	0	2.75	3.81716	No	No
640	Male	28	1	Not Marrige	Second	2	1	3	3.52264	No	No
650	Female	45	3	Marrige	Primary	3	0	2.75	2.92386	Yes	No
241	Female	44	3	Marrige	Second	2	1	1	3.70192	No	No
650	Female	25	1	Not Marrige	Second	4	0	2.75	2.92386	No	Yes
12	Female	41	3	Marrige	Second	5	0	3.4375	4.17361	No	Yes
797	Male	19	1	Not Marrige	Second	5	1	3.375	4.125	No	No
512	Female	34	2	Marrige	Primary	3	1	2.5	3.98422	Yes	No
511	Female	20	1	Not Marrige	Second	2	1	1	4.2194	No	No
55	Female	46	3	Marrige	High	2	0	1	3.87237	Yes	No
610	Male	23	1	Not Marrige	University	2	1	1	3.42045	No	No
711	Female	29	1	Marrige	High	2	1	3.125	3.6875	No	No
303	Male	23	1	Not Marrige	High	3	1	3.125	3.33405	No	No
4081	Female	48	3	Marrige	Second	2	0	2.875	3.44318	No	No
17	Male	25	1	Not Marrige	University	3	0	2.25	3.22379	No	No
303	Female	20	1	Not Marrige	Second	4	0	2.5	3.3556	Yes	No
4031	Female	42	3	Marrige	Primary	1	1	1.875	3.66	No	No
269	Female	22	1	Marrige	Second	3	0	3.125	3.875	Yes	No
1	Female	32	2	Marrige	Primary	3	0	3.375	3.97093	No	No
17	Male	22	1	Not Marrige	Primary	3	0	2.25	3.22379	No	Yes
403	Female	56	4	Marrige	Primary	4	1	3	3.4858	Yes	No
269	Female	46	3	Marrige	Primary	4	1	1	3.89316	No	No
12	Female	51	4	Marrige	Second	5	0	3	4.17735	No	No
303	Female	34	2	Marrige	Second	4	0	3	3.33836	No	No
269	Female	37	2	Marrige	High	3	0	3	3.87607	Yes	No
712	Male	20	1	Not Marrige	Second	2	1	1.75	4.02431	No	No
612	Male	30	2	Marrige	Second	3	1	3.125	3.90467	No	No
243	Male	33	2	Marrige	High	2	1	2.75	3.87564	No	No
17	Male	23	1	Not Marrige	High	3	1	3.25	3.19153	No	No
147	Male	18	1	Not Marrige	Second	2	1	2.75	3.83425	No	No
4031	Female	46	3	Marrige	Primary	3	1	3	3.6375	No	Yes
400	Male	24	1	Not Marrige	Second	2	0	2.5	3.30384	No	No
403	Female	27	1	Not Marrige	High	1	1	2.875	3.48769	No	No
510	Male	30	2	Marrige	High	3	1	2.875	3.90909	Yes	No
612	Female	34	2	Marrige	Second	2	1	3.375	3.90215	No	No
750	Female	41	3	Marrige	Second	1	1	2.5625	2.8559	Yes	Yes
650	Female	46	3	Marrige	Primary	3	0	2.75	2.92386	Yes	No
400	Male	22	1	Not Marrige	Second	2	1	2.25	3.30631	No	No
304	Female	25	1	Marrige	High	2	1	2.625	3.71029	Yes	No
710	Male	23	1	Marrige	Second	2	0	2.875	3.59559	No	No
304	Female	18	1	Not Marrige	High	2	1	3	3.70822	Yes	Yes
612	Male	20	1	Not Marrige	Second	2	1	2.125	3.91477	No	No
55	Female	43	3	Marrige	Primary	3	0	1	3.87237	Yes	No
147	Female	46	3	Marrige	Second	2	1	3.375	3.83175	Yes	Yes
55	Female	31	2	Marrige	University	3	1	2.875	3.85662	Yes	No
406	Female	52	4	Marrige	Second	1	1	2	3.91518	No	No
406	Female	28	1	Marrige	High	4	1	2	3.91518	No	No
226	Female	44	3	Marrige	High	3	1	3.375	4.04398	No	No
138	Male	46	3	Marrige	Primary	3	1	3.25	4.06824	No	No
64	Male	55	4	Marrige	Primary	2	1	3.25	4.475	Yes	No
147	Female	56	4	Marrige	Primary	3	1	3	3.83325	Yes	No
650	Female	23	1	Not Marrige	Second	2	1	2.5	2.92841	No	No
711	Female	32	2	Marrige	Second	2	1	3.25	3.68459	Yes	No
226	Male	28	1	Not Marrige	Second	2	1	2.125	4.09028	No	No
3025	Male	45	3	Marrige	Second	2	1	2.625	3.55189	No	No
116	Female	28	1	Marrige	Second	2	1	3.3125	2.87829	Yes	No
711	Female	40	3	Marrige	High	2	1	2.625	3.69913	No	No
4031	Female	28	1	Not Marrige	Second	3	0	3.375	3.63	Yes	No
400	Female	28	1	Not Marrige	Second	3	1	3	3.29889	Yes	No
309	Female	50	4	Marrige	Primary	3	1	1	4.08865	No	No
147	Male	22	1	Marrige	Second	3	0	3.375	3.83175	No	No
54	Female	18	1	Not Marrige	High	2	1	3.375	3.88321	No	Yes
510	Female	19	1	Not Marrige	Second	2	0	3.25	3.9053	Yes	Yes
650	Male	41	3	Marrige	Second	2	0	2.75	2.92386	No	No
711	Female	45	3	Marrige	Second	2	1	2.375	3.70494	No	No
404	Female	43	3	Marrige	Second	2	1	3.125	3.8153	No	No
610	Female	28	1	Marrige	High	3	1	3	3.40025	Yes	No
632	Male	25	1	Not Marrige	Primary	2	0	3.25	4.33898	No	No
402		55	4	Marrige	High	2	1	1.625	3.61102	No	No
147	Male	23	1	Not Marrige	High	2	0	2	3.83725	No	No
650	Female	52	4	Marrige	Primary	3	0	2.75	2.92386	No	No
3025	Male	43	3	Marrige	Second	2	1	2.5	3.55425	No	No
403	Male	42	3	Marrige	Primary	2	1	1	3.5161	No	No
4081	Female	59	4	Marrige	High	2	1	1.875	3.46591	Yes	No
309	Female	48	3	Marrige	Primary	2	1	3	4.06824	No	No
406	Female	37	2	Marrige	University	5	1	2.75	3.91135	No	No
710	Male	27	1	Marrige	Second	2	1	3.25	3.59314	No	No
632	Female	18	1	Not Marrige	Second	2	1	3.125	4.3411	No	No
12	Female	30	2	Marrige	University	4	0	3	4.17735	No	No
400	Male	22	1	Not Marrige	Second	3	1	2.5	3.30384	No	Yes
404	Female	36	2	Marrige	High	3	1	1	3.82587	Yes	No
57	Female	26	1	Marrige	Second	2	1	1	4.19388	Yes	No
147	Male	23	1	Not Marrige	High	2	0	3.375	3.83175	No	No
228	Female	20	1	Not Marrige	Second	3	1	1.75	3.72601	Yes	No
4081	Female	51	4	Marrige	High	3	1	2.5	3.4517	Yes	No
406	Female	53	4	Marrige	High	2	1	3	3.91008	No	No
3025	Male	47	3	Marrige	Second	2	1	2.75	3.54953	No	No
403	Female	22	1	Not Marrige	Second	4	1	1	3.5161	No	No
710	Male	37	2	Marrige	Second	2	1	3.375	3.59232	No	No
213	Female	22	1	Not Marrige	University	2	0	1.875	4.18495	Yes	Yes
610	Female	40	3	Marrige	Second	2	1	3.25	3.39773	Yes	No
650	Female	19	1	Not Marrige	Primary	2	1	2.625	2.92614	No	No
750	Male	46	3	Marrige	Primary	2	1	2.5625	2.8559	Yes	No
620	Female	21	1	Not Marrige	University	3	0	3	3.95566	Yes	No
612	Male	42	3	Marrige	Primary	2		1	3.92614	No	No
6505	Male	36	2	Marrige	Primary	2	0	3.3125	3.40057	No	No
243	Male	41	3	Marrige	Primary	3	1	3.125	3.87181	No	No
6505	Female	38	2	Marrige	High	4	1	3.3125	3.40057	No	No
147	Male	27	1	Marrige	Second	3	0	3.375	3.83175	No	No
54	Female	18	1	Not Marrige	Second	2	1	2.875	3.89512	No	No
4081	Female	58	4	Not Marrige	Second	2	0	2.5	3.4517	Yes	Yes
58	Male	35	2	Marrige	Primary	1	1	3.375	3.93962	No	No
750	Male	53	4	Marrige	Primary	2	1	2.5625	2.8559	No	No
710	Male	27	1	Marrige	Second	2	1	2.75	3.59641	No	No
710	Male	32	2	Marrige	Second	2	1	2	3.60131	No	No
403	Female	18	1	Not Marrige	Second	4	1	2.875	3.48769	Yes	No
17	Female	24	1	Marrige	Second	2	0	3	3.1996	No	No
6505	Female	26	1	Marrige	Second	2	0	3.125	3.40483	Yes	No
650	Female	41	3	Marrige	Second	2	0	3.375	2.9125	No	No
640	Male	50	4	Marrige	Primary	2	1	1.875	3.53895	No	No
400	Male	23	1	Not Marrige	High	4	0	2.25	3.30631	No	No
400	Male	23	1	Not Marrige	High	4	1	2.75	3.30136	No	No
400	Female	23	1	Not Marrige	University	3	0	3	3.29889	Yes	No
650	Female	40	3	Marrige	Second	3	0	2.75	2.92386	Yes	No
104	Female	22	1	Not Marrige	High	2	0	3	4.08224	No	No
309	Female	65	4	Marrige	Primary	2	1	1	4.08865	Yes	No
402	Male	41	3	Marrige	Primary	1	0	1	3.61924	No	No
303	Male	22	1	Not Marrige	High	2	0	3.375	3.32543	No	No
712	Male	24	1	Not Marrige	High	2	0	2.875	4.01181	No	No
4081	Male	45	3	Marrige	Primary	2	0	3	3.44034	No	No
400	Female	26	1	Not Marrige	Second	2	0	3	3.29889	No	No
12	Male	42	3	Marrige	Primary	3	1	1.75	4.18803	No	No
620	Female	35	2	Marrige	Primary	4	1	2	3.96421	No	No
494	Male	19	1	Not Marrige	High	2	1	2.875	3.90278	No	No
713	Female	25	1	Marrige	Second	3	1	3	3.91283	No	No
241	Female	26	1	Marrige	High	2	1	2.875	3.62981	No	No
710	Female	20	1	Not Marrige	Second	2	1	3	3.59477	No	No
710	Male	25	1	Marrige	Second	2	1	3	3.59477	No	No
400	Male	19	1	Not Marrige	High	3	0	2.75	3.30136	No	No
712	Female	50	4	Marrige	High	2	1	3.125	4.00903	Yes	No
400	Male	27	1	Not Marrige	High	3	1	3	3.29889	No	No
4081	Female	51	4	Marrige	University	2	1	3	3.44034	Yes	No
650	Male	44	3	Marrige	Primary	2	0	2.75	2.92386	No	No
3064	Female	38	2	Not Marrige	Primary	2	1	2.75	3.88235	Yes	Yes
400	Male	24	1	Not Marrige	High	5	0	1.75	3.31126	Yes	No
512	Female	28	1	Marrige	High	3	1	3.25	3.98051	Yes	No
167	Male	26	1	Not Marrige	Second	2	0	2.75	3.80995	No	No
610	Male	24	1	Marrige	High	2	0	1	3.42045	No	No
400	Male	25	1	Not Marrige	High	3	1	3.125	3.29765	No	Yes
650	Female	36	2	Marrige	Second	3	0	2.75	2.92386	Yes	No
710	Male	30	2	Marrige	Second	2	1	2.875	3.59559	No	No
306	Female	26	1	Marrige	High	3	1	2.5	3.97368	No	No
404	Female	49	3	Marrige	High	2	1	3.25	3.81468	Yes	No
3025	Male	40	3	Marrige	High	2	1	3	3.54481	No	No
243	Female	19	1	Not Marrige	Second	2	1	3	3.87309	Yes	No
610	Female	31	2	Marrige	Second	1	1	1	3.42045	Yes	No
650	Male	38	2	Marrige	Second	3	0	2.75	2.92386	No	No
116	Female	45	3	Marrige	Second	5	0	2.75	2.90789	Yes	No
710	Male	30	2	Marrige	Second	2	1	3	3.59477	No	No
710	Male	36	2	Marrige	Second	2	1	2.875	3.59559	No	No
12	Male	40	3	Marrige	Second	2	1	3	4.17735	No	No
512	Female	52	4	Marrige	Second	3	1	2.875	3.98236	No	Yes
12	Male	36	2	Marrige	Second	1	1	3	4.17735	No	No
309	Female	27	1	Marrige	University	4	0	2.625	4.07207	No	No
650	Female	50	4	Marrige	Primary	3	0	2.75	2.92386	Yes	No
6505	Female	37	2	Marrige	Primary	2	0	3.3125	3.40057	Yes	No
243	Female	23	1	Not Marrige	Second	4	1	3.125	3.87181	No	No
6505	Female	30	2	Marrige	Second	3	0	3.25	3.40199	No	No
51	Male	24	1	Not Marrige	Second	4	0	3.375	4.01442	Yes	Yes
147	Female	23	1	Marrige	High	3	0	2	3.83725	No	No
406	Female	36	2	Marrige	Second	2	1	3	3.91008	No	No
512	Female	46	3	Marrige	Second	3	1	3	3.98175	No	Yes
269	Female	37	2	Marrige	Second	2	1	3.25	3.87393	Yes	Yes
3025	Male	54	4	Not Marrige	Primary	2	0	3.25	3.54009	No	No
3064	Female	46	3	Marrige	Second	3	1	3.375	3.86397	No	No
716	Female	20	1	Not Marrige	High	3	0	2.625	3.69737	No	No
750	Male	33	2	Marrige	Second	2	0	2.5625	2.8559	No	No
710	Male	27	1	Marrige	High	2	1	2.875	3.59559	No	No
750	Male	26	1	Marrige	Second	1	1	3.0625	2.84896	No	No
138	Male	39	2	Marrige	High	3	0	3.1875	4.06888	No	No
3025	Male	56	4	Marrige	Primary	1	1	1	3.58255	No	No
790	Male	36	2	Marrige	Second	2	1	3.125	3.46484	No	No
304	Female	35	2	Marrige	High	2	1	3.125	3.70753	No	No
226	Female	26	1	Not Marrige	Second	2	1	3.125	4.05324	Yes	No
790	Female	18	1	Not Marrige	Second	3	1	3.125	3.46484	Yes	Yes
512	Female	37	2	Not Marrige	Second	3	1	3.25	3.98051	Yes	Yes
494	Female	22	1	Not Marrige	Second	2	0	2.625	3.90972	No	No
304	Female	40	3	Marrige	High	3	1	2.125	3.71305	Yes	Yes
56	Female	21	1	Not Marrige	High	3	1	3.125	4.24362	No	No
51	Male	20	1	Not Marrige	Second	3	0	3.375	4.01442	No	No
710	Male	40	3	Marrige	Second	2	1	3.375	3.59232	No	No
610	Female	40	3	Marrige	High	1	1	3	3.40025	Yes	Yes
402	Male	47	3	Marrige	Primary	2	0	2	3.60609	Yes	No
302	Female	30	2	Marrige	Second	2	1	3.375	4.2375	Yes	No
1	Female	45	3	Marrige	Second	3	0	3.375	3.97093	No	No
402	Male	35	2	Marrige	Second	5	1	2	3.60609	No	No
710	Male	36	2	Marrige	Second	2	1	3.375	3.59232	No	No
660	Male	18	1	Not Marrige	Second	3	0	2.625	3.825	No	No
406	Female	24	1	Not Marrige	Second	2	1	3.375	3.90816	No	No
241	Female	20	1	Not Marrige	Second	2	0	3.25	3.61538	Yes	No
510	Female	48	3	Marrige	High	3	1	3.375	3.90404	No	No
147	Female	20	1	Not Marrige	Second	2	0	3	3.83325	No	No
400	Male	22	1	Not Marrige	Second	2	0	2.5	3.30384	No	No
650	Female	27	1	Marrige	Second	3	0	2.75	2.92386	No	No
406	Female	50	4	Marrige	High	2	1	2.75	3.91135	No	No
711	Female	30	2	Marrige	Second	2	1	2.625	3.69913	Yes	No
400	Male	32	2	Marrige	Second	2	1	2.625	3.3026	No	No
403	Female	41	3	Marrige	Primary	5	1	3.125	3.4839	Yes	Yes
610	Female	25	1	Marrige	Second	2	1	3.375	3.39646	No	No
138	Male	48	3	Marrige	Primary	3	0	3.375	4.06696	No	No
12	Female	43	3	Marrige	Second	1	1	3	4.17735	Yes	No
612	Male	40	3	Marrige	High	1	1	1.875	3.9173	No	No
51	Female	19	1	Not Marrige	High	2	1	3.25	4.01635	Yes	No
306	Male	24	1	Marrige	High	2	1	3	3.96842	No	No
400	Male	24	1	Not Marrige	Second	4	0	1.75	3.31126	No	Yes
610	Female	18	1	Not Marrige	Second	3	1	1.75	3.41288	Yes	No
309	Female	43	3	Marrige	Second	3	1	3.25	4.06569	No	No
269	Female	34	2	Marrige	Second	3	1	2.875	3.87714	Yes	No
512	Female	34	2	Marrige	Primary	3	1	3.375	3.97989	No	No
409	Male	20	1	Not Marrige	Primary	1	0	1	3.91458	No	No
402	Male	40	3	Marrige	Second	3	1	3	3.59293	No	No
167	Female	22	1	Not Marrige	High	3	0	3.25	3.79974	Yes	No
403	Female	35	2	Not Marrige	Second	3	1	1.375	3.51042	Yes	No
750	Female	30	2	Marrige	Second	2	1	2.5625	2.8559	No	Yes
404	Female	57	4	Marrige	Second	5	1	2.625	3.81779	Yes	No
750	Female	45	3	Marrige	High	2	0	2.5625	2.8559	No	No
710	Male	36	2	Marrige	High	2	0	1.25	3.60621	No	No
3025	Male	43	3	Marrige	Second	3	0	2.5	3.55425	No	No
226	Female	20	1	Not Marrige	High	3	1	3.125	4.05324	Yes	No
750	Female	51	4	Marrige	Second	1	1	3.0625	2.84896	No	No
512	Female	32	2	Marrige	Second	3	1	2.625	3.9836	Yes	Yes
54	Female	18	1	Not Marrige	High	2	0	2.875	3.89512	Yes	No
304	Female	21	1	Not Marrige	High	2	1	3.375	3.70615	No	No
512	Female	41	3	Not Marrige	High	3	1	2.875	3.98236	No	No
304	Female	20	1	Not Marrige	High	2	1	1.25	3.71789	No	No
304	Female	27	1	Marrige	Second	2	1	3.25	3.70684	No	Yes
640	Male	37	2	Marrige	Second	2	1	3	3.52264	No	No
1	Female	26	1	Not Marrige	University	3	0	3.375	3.97093	No	No
3064	Female	38	2	Marrige	Second	2	1	3.125	3.87132	No	No
228	Male	40	3	Marrige	Second	2	1	1	3.73359	No	No
58	Male	27	1	Marrige	Primary	1	1	1	3.97987	No	No
3025	Male	43	3	Marrige	Second	3	1	3	3.54481	No	No
640	Female	25	1	Marrige	Second	2	1	1	3.55163	Yes	No
404	Female	30	2	Marrige	High	3	1	3.125	3.8153	No	No
12	Male	38	2	Marrige	Second	3	1	1	4.19444	No	No
406	Female	28	1	Not Marrige	University	5	1	3.25	3.9088	Yes	Yes
12	Female	33	2	Marrige	Second	2	0	3	4.17735	No	No
710	Male	27	1	Marrige	Second	2	1	2.875	3.59559	No	No
750	Male	57	4	Marrige	Primary	1	1	2.5625	2.8559	No	No
710	Male	27	1	Marrige	Second	2	1	2.875	3.59559	No	No
750	Female	40	3	Marrige	Second	2	1	3.0625	2.84896	Yes	No
713	Female	36	2	Marrige	University	3	0	1	3.96546	Yes	No
406	Female	24	1	Marrige	Second	3	0	3.25	3.9088	No	No
512	Female	36	2	Marrige	Second	3	1	3	3.98175	No	No
17	Male	23	1	Not Marrige	Second	3	0	3	3.1996	No	No
138	Male	47	3	Marrige	Second	2	0	1.625	4.08482	No	No
512	Female	41	3	Marrige	Second	3	1	3.375	3.97989	Yes	Yes
640	Male	45	3	Marrige	Primary	2	0	1	3.55163	No	No
112	Female	18	1	Not Marrige	High	4	1	1	3.94518	Yes	Yes
750	Male	47	3	Marrige	Second	2	1	2.5625	2.8559	No	No
6505	Female	35	2	Marrige	Second	3	0	3.3125	3.40057	Yes	Yes
222	Female	42	3	Marrige	Second	3	1	2.875	3.5625	No	No
17	Female	27	1	Not Marrige	University	4	0	1.625	3.24395	Yes	No
1		40	3	Marrige	Second	3	0	3.375	3.97093	No	No
750	Male	31	2	Marrige	Second	1	1	2.5625	2.8559	No	No
650	Male	21	1	Not Marrige	Primary	2	1	2.375	2.93068	No	No
750	Male	31	2	Marrige	Primary	2	0	3.0625	2.84896	No	No
227	Male	22	1	Not Marrige	High	2	0	1	4.17788	No	No
243	Male	32	2	Marrige	Second	2	0	3.125	3.87181	No	No
6505	Female	35	2	Marrige	Second	5	0	3.3125	3.40057	No	No
4081	Female	35	2	Marrige	High	2	0	3.25	3.43466	Yes	No
304	Female	25	1	Marrige	High	3	1	3.125	3.70753	No	No
612	Male	25	1	Marrige	Second	3	1	3.375	3.90215	No	No
147	Male	40	3	Marrige	Primary	3	1	3	3.83325	No	No
610	Female	24	1	Not Marrige	University	2	1	3	3.40025	No	No
243	Male	27	1	Not Marrige	Second	2	1	3.125	3.87181	No	No
512	Female	32	2	Marrige	Second	2	1	1	3.99165	No	No
116	Female	50	4	Marrige	Primary	2	0	2	2.94737	No	No
400	Male	25	1	Not Marrige	Second	4	1	3.375	3.29517	No	No
404	Female	40	3	Marrige	Second	2	1	3	3.81592	No	No
303	Male	20	1	Not Marrige	High	2	1	2.75	3.34698	No	Yes
613	Male	20	1	Not Marrige	Second	3	1	3	4.24279	No	No
510	Male	35	2	Marrige	Primary	1	0	2.25	3.9154	No	No
511	Female	21	1	Not Marrige	High	2	1	3.375	4.19466	No	No
710	Male	25	1	Marrige	Second	2	1	3	3.59477	No	No
404	Female	44	3	Marrige	High	4	1	3.125	3.8153	No	Yes
52	Female	21	1	Not Marrige	Second	2	0	3.25	3.93056	Yes	No
404	Female	36	2	Marrige	High	4	1	1	3.82587	Yes	Yes
409	Male	19	1	Not Marrige	High	2	0	3.25	3.87708	No	No
750	Female	37	2	Marrige	Second	1	1	2.5625	2.8559	No	No
650	Male	40	3	Not Marrige	Primary	3	0	2.75	2.92386	No	No
304	Female	20	1	Not Marrige	High	2	1	3.375	3.70615	Yes	No
17	Male	21	1	Marrige	High	3	1	3.125	3.19556	No	No
116	Female	32	2	Marrige	Second	5	1	3.25	2.88158	Yes	No
620	Male	50	4	Marrige	High	1	1	1	3.97276	No	No
510	Female	27	1	Marrige	Second	5	1	3.25	3.9053	Yes	No
6505	Female	25	1	Marrige	Second	3	1	2.625	3.41619	No	No
306	Female	45	3	Marrige	Second	2	1	2.625	3.97237	No	No
116	Female	43	3	Marrige	Primary	1	0	3.125	2.88816	No	No
640	Male	21	1	Not Marrige	Second	2	1	1.375	3.5462	No	No
403	Female	22	1	Not Marrige	Second	2	0	1	3.5161	Yes	No
167	Male	24	1	Not Marrige	Second	3	1	3	3.80485	Yes	Yes
4031	Female	48	3	Marrige	Second	4	0	2.125	3.655	No	No
612	Male	21	1	Not Marrige	Second	2	1	3.125	3.90467	No	No
304	Female	18	1	Not Marrige	High	1	1	3.25	3.70684	No	No
710	Male	36	2	Marrige	Second	2	1	3.375	3.59232	No	No
660	Male	18	1	Not Marrige	Second	3	0	3	3.81562	No	No
206	Male	48	3	Marrige	Second	4	1	2.125	3.91964	No	No
610	Male	22	1	Not Marrige	University	2	1	3.0625	3.39962	No	No
309	Male	23	1	Marrige	Second	4	1	3	4.06824	No	No
610	Female	26	1	Marrige	High	2	1	3.25	3.39773	No	Yes
17	Male	25	1	Not Marrige	High	3	0	3.25	3.19153	No	No
404	Male	45	3	Marrige	University	2	0	2.25	3.81965	No	No
400	Male	24	1	Not Marrige	Second	3	1	2.375	3.30507	No	No
650	Male	44	3	Marrige	Primary	2	0	2.75	2.92386	No	No
138	Male	46	3	Marrige	Second	2	0	1.875	4.08227	No	No
712	Male	22	1	Marrige	Second	2	0	3	4.01042	No	No
55	Female	38	2	Marrige	High	2	1	3.375	3.85242	No	No
147	Female	36	2	Marrige	High	3	1	1.5	3.83925	No	Yes
243	Male	28	1	Marrige	High	2	1	3	3.87309	No	No
303	Female	21	1	Not Marrige	High	2	1	3	3.33836	No	No
6505	Female	29	1	Marrige	Second	3	1	2.125	3.42756	No	No
243	Female	19	1	Not Marrige	Second	3	0	2.875	3.87436	Yes	No
304	Female	20	1	Not Marrige	High	3	1	3.25	3.70684	No	No
406	Female	39	2	Marrige	High	2	1	2.25	3.9139	Yes	Yes
403	Female	46	3	Marrige	Second	3	1	2	3.50095	Yes	No
710	Male	24	1	Marrige	Second	2	1	1	3.60784	No	No
51	Female	20	1	Not Marrige	Second	3	1	3.375	4.01442	No	No
713	Female	29	1	Not Marrige	High	3	1	3.375	3.90296	Yes	Yes
6505	Female	32	2	Marrige	Second	3	0	3.3125	3.40057	Yes	No
4081	Female	52	4	Marrige	High	2	1	2.75	3.44602	No	No
303	Female	43	3	Marrige	Second	4	1	2.75	3.34698	Yes	No
52	Male	43	3	Marrige	Second	3	1	3	3.93308	No	No
213	Female	20	1	Not Marrige	High	3	1	3.375	4.15434	No	No
147	Male	40	3	Marrige	Second	2	0	3	3.83325	No	No
167	Male	19	1	Not Marrige	Second	2	0	3.375	3.79719	No	No
4081	Male	44	3	Marrige	High	2	0	1.375	3.47727	No	No
147	Male	29	1	Marrige	Second	2	0	2	3.83725	No	No
620	Female	25	1	Marrige	High	4	0	3.125	3.95459	No	No
59	Male	40	3	Marrige	Second	1	1	1.625	4.12664	No	No
112	Female	47	3	Marrige	Second	3	1	1	3.94518	Yes	No
3025	Male	38	2	Marrige	Second	2	0	2.625	3.55189	No	No
650	Male	25	1	Marrige	Second	2	1	2.125	2.93523	No	No
12	Female	57	4	Marrige	Second	2	1	3	4.17735	No	No
269	Female	34	2	Marrige	Second	5	1	1	3.89316	No	No
409	Female	36	2	Marrige	High	5	0	3.375	3.875	Yes	Yes
6505	Female	21	1	Not Marrige	Second	2	0	2	3.4304	No	No
610	Male	29	1	Marrige	University	5	1	3	3.40025	No	No
620	Female	34	2	Marrige	High	2	1	3.25	3.95353	No	No
167	Male	22	1	Marrige	Second	2	1	3.125	3.8023	No	No
640	Male	40	3	Marrige	Primary	3	1	3	3.52264	No	No
147	Female	24	1	Not Marrige	High	2	0	3.125	3.83275	Yes	Yes
712	Male	18	1	Not Marrige	High	2	1	3.25	4.00764	No	No
650	Female	38	2	Marrige	Second	3	0	2.75	2.92386	Yes	No
222	Female	41	3	Marrige	Second	2	1	3	3.55729	No	No
2	Female	29	1	Not Marrige	University	3	1	3.25	4.16211	No	Yes
404	Female	21	1	Not Marrige	High	3	1	3.375	3.81405	Yes	No
406	Female	27	1	Not Marrige	University	3	1	1	3.92028	Yes	No
712	Male	29	1	Marrige	Second	2	1	3.125	4.00903	No	No
147	Male	27	1	Marrige	Second	2	1	3	3.83325	No	No
12	Female	46	3	Marrige	Second	5	1	3	4.17735	No	No
4031	Female	22	1	Not Marrige	Second	5	1	1	3.6775	Yes	No
52	Female	29	1	Marrige	Second	2	0	3.375	3.92929	No	Yes
640	Male	50	4	Marrige	Primary	2	1	2.25	3.53351	No	No
228	Male	23	1	Marrige	Primary	3	1	3.375	3.7096	No	No
404	Female	20	1	Not Marrige	High	3	1	3.25	3.81468	Yes	No
750	Male	43	3	Marrige	Primary	3	1	2.5625	2.8559	No	No
269	Female	50	4	Marrige	Second	4	0	1	3.89316	No	No
167	Female	25	1	Marrige	High	3	1	3.125	3.8023	Yes	No
409	Male	20	1	Not Marrige	University	4	0	1	3.91458	No	No
104	Male	27	1	Marrige	Second	2	1	3.375	4.07237	No	No
716	Female	49	3	Marrige	High	2	1	3.375	3.67763	Yes	No
243	Male	42	3	Marrige	Primary	3	1	3.125	3.87181	No	No
660	Male	18	1	Not Marrige	High	3	0	3	3.81562	No	No
510	Female	29	1	Marrige	High	3	1	1.125	3.92677	No	No
406	Female	19	1	Not Marrige	Primary	2	0	3.375	3.90816	No	No
6505	Female	37	2	Marrige	Second	3	0	3.3125	3.40057	Yes	Yes
147	Male	30	2	Marrige	Second	2	0	3	3.83325	No	No
750	Male	32	2	Marrige	Second	1	1	3.0625	2.84896	No	No
404	Female	36	2	Not Marrige	High	2	1	2	3.8209	No	No
12	Male	46	3	Marrige	Primary	2	0	3	4.17735	No	No
304	Female	18	1	Not Marrige	High	3	1	3.375	3.70615	No	No
408	Male	51	4	Marrige	University	1	0	3.375	4.08333	No	No
6505	Female	42	3	Marrige	Primary	3	0	3.3125	3.40057	Yes	No
710	Male	25	1	Not Marrige	Second	2	0	3.125	3.59395	No	No
650	Female	54	4	Marrige	Primary	4	0	2.75	2.92386	Yes	No
512	Female	40	3	Marrige	High	3	1	3.25	3.98051	Yes	No
406	Male	30	2	Marrige	University	5	1	3.375	3.90816	No	No
716	Female	35	2	Marrige	High	4	1	2	3.71382	No	Yes
12	Male	48	3	Marrige	Second	1	0	3	4.17735	No	No
790	Male	18	1	Not Marrige	Second	2	0	2.75	3.47656	No	No
512	Female	36	2	Marrige	Second	2	1	1	3.99165	Yes	No
650	Male	38	2	Marrige	Primary	3	1	2.75	2.92386	No	No
147	Female	28	1	Marrige	High	2	1	3	3.83325	No	No
138	Male	49	3	Marrige	Primary	3	1	3	4.07079	No	No
660	Male	19	1	Not Marrige	Second	2	0	3	3.81562	Yes	No
640	Male	42	3	Marrige	Primary	2	1	1.25	3.54801	No	No
406	Female	27	1	Not Marrige	University	4	1	2	3.91518	No	No
400	Male	26	1	Not Marrige	High	3	1	2.5	3.30384	No	No
750	Female	43	3	Marrige	Second	3	1	2.5625	2.8559	No	No
650	Female	50	4	Marrige	Primary	2	0	2.75	2.92386	Yes	No
304	Female	19	1	Not Marrige	Second	2	1	3.375	3.70615	No	No
610	Female	28	1	Marrige	High	2	1	2.75	3.40278	Yes	No
55	Female	39	2	Marrige	Second	4	1	1	3.87237	No	No
620	Female	48	3	Marrige	Primary	3	1	2.75	3.9578	Yes	No
711	Male	31	2	Marrige	High	2	1	3.375	3.68169	No	No
306	Male	37	2	Marrige	Second	2	1	3.125	3.96711	No	No
612	Male	26	1	Marrige	Second	2	1	2.625	3.90972	No	No
710	Male	27	1	Marrige	Second	2	1	3.375	3.59232	No	No
147	Female	19	1	Marrige	Second	3	1	3.375	3.83175	No	No
6505	Female	24	1	Marrige	Second	2	0	1.375	3.4446	Yes	No
711	Female	35	2	Marrige	High	5	1	3.125	3.6875	Yes	No
710	Male	27	1	Marrige	Second	2	1	2.75	3.59641	No	No
406	Female	28	1	Not Marrige	University	4	1	2.875	3.91071	No	No
797	Female	23	1	Not Marrige	High	2	0	3	4.13942	Yes	No
304	Female	19	1	Not Marrige	Second	2	1	3.125	3.70753	Yes	No
400	Female	30	2	Marrige	High	4	1	2.5	3.30384	Yes	No
6505	Female	21	1	Not Marrige	Second	2	1	2.125	3.42756	No	No
402	Male	50	4	Marrige	Second	3	1	3	3.59293	No	No
304	Female	20	1	Not Marrige	High	2	1	3	3.70822	No	Yes
228	Male	19	1	Not Marrige	Second	3	0	3.125	3.71212	No	No
716	Female	19	1	Not Marrige	Second	3	1	2.875	3.69079	Yes	No
55	Female	55	4	Marrige	Second	1	1	3.375	3.85242	Yes	Yes
660	Male	18	1	Not Marrige	High	3	0	2.5	3.82812	Yes	No
400	Male	27	1	Not Marrige	High	4	1	3	3.29889	No	No
355	Female	42	3	Marrige	Second	3	1	1	3.97348	Yes	No
404	Female	21	1	Not Marrige	University	2	1	2.5	3.81841	No	No
6505	Female	40	3	Marrige	Primary	2	0	3.3125	3.40057	No	Yes
750	Male	39	2	Marrige	Primary	2	1	2.5625	2.8559	No	No
304	Female	28	1	Not Marrige	Second	2	1	1	3.71927	No	No
402	Female	65	4	Marrige	High	2	1	3.25	3.58964	No	No
610	Female	37	2	Marrige	Second	2	1	2.5	3.4053	Yes	No
147	Male	43	3	Marrige	Second	2	0	3	3.83325	No	No
4081	Female	45	3	Marrige	High	2	0	3	3.44034	No	No
12	Male	50	4	Marrige	Second	1	0	3	4.17735	No	No
4031	Male	29	1	Marrige	Second	2	1	3.375	3.63	No	No
303	Female	30	2	Marrige	Second	3	0	2.875	3.34267	No	Yes
25	Male	45	3	Marrige	Primary	2	1	3	4.43196	No	No
400	Male	20	1	Not Marrige	High	5	0	3.25	3.29641	Yes	No
112	Female	23	1	Not Marrige	University	4	1	1	3.94518	Yes	No
306	Male	22	1	Not Marrige	Second	2	1	2.125	3.97763	No	No
406	Female	52	4	Marrige	High	2	0	2	3.91518	Yes	Yes
222	Female	48	3	Marrige	Second	2	1	2.875	3.5625	No	No
3064	Female	22	1	Not Marrige	Second	2	1	3.375	3.86397	Yes	Yes
406	Female	46	3	Marrige	Second	3	1	3.375	3.90816	Yes	No
512	Female	37	2	Marrige	Primary	3	1	3.125	3.98113	Yes	No
355	Male	49	3	Marrige	Primary	2	1	3	3.91288	No	No
3064	Female	25	1	Marrige	Second	3	1	2.75	3.88235	Yes	Yes
17	Male	22	1	Marrige	Second	3	1	2.875	3.20363	No	No
400	Male	22	1	Not Marrige	High	3	1	2.5	3.30384	Yes	No
55	Female	27	1	Marrige	Primary	2	1	3	3.85557	Yes	No
116	Female	27	1	Marrige	Second	2	0	1	3	Yes	No
610	Female	28	1	Marrige	University	2	1	2.5	3.4053	No	No
750	Male	51	4	Marrige	Second	4	1	2.5625	2.8559	No	No
58	Female	46	3	Marrige	Second	1	1	3	3.94597	Yes	No
3025	Female	52	4	Not Marrige	Second	2	1	3.125	3.54245	No	No
406	Female	28	1	Not Marrige	University	2	1	3.125	3.90944	No	No
147	Male	33	2	Marrige	High	3	1	2.5	3.83525	No	No
147	Male	30	2	Marrige	University	2	1	3	3.83325	No	No
406	Female	31	2	Marrige	High	5	1	3.5	3.90753	No	No
710	Male	32	2	Marrige	Second	1	1	3.8125	3.58946	No	No
632	Male	24	1	Not Marrige	Second	3	0	3.5	4.33475	No	No
790	Male	38	2	Marrige	Second	2	1	3.5	3.45312	No	No
269	Female	24	1	Marrige	Second	3	1	3.875	3.86859	Yes	No
301	Male	27	1	Marrige	Second	5	0	3.75	4.07837	No	No
213	Female	23	1	Marrige	High	4	1	3.875	4.14413	Yes	Yes
711	Female	27	1	Marrige	Second	3	1	3.875	3.67006	No	No
512	Female	38	2	Marrige	Second	3	1	3.75	3.97803	No	Yes
512	Female	38	2	Marrige	Second	3	1	3.5	3.97927	No	No
1	Female	40	3	Marrige	Second	5	1	3.5	3.96948	No	No
104	Female	37	2	Marrige	Second	4	1	3.875	4.05921	No	Yes
406	Male	30	2	Marrige	University	4	1	3.875	3.90561	No	No
512	Female	39	2	Marrige	Second	2	1	3.875	3.97741	Yes	No
25	Female	49	3	Marrige	Second	3	1	3.5	4.42563	No	No
55	Female	38	2	Marrige	Second	3	1	3.875	3.84821	Yes	No
17	Female	22	1	Not Marrige	High	3	1	3.5	3.18347	Yes	No
54	Male	20	1	Not Marrige	Second	1	0	3.875	3.87131	No	No
52	Male	48	3	Marrige	Primary	1	1	3.9375	3.92361	No	No
243	Male	26	1	Marrige	High	3	1	3.75	3.86543	No	No
220	Male	40	3	Marrige	Primary	1	1	3.875	4.05163	No	No
790	Male	30	2	Marrige	Second	1	1	3.5	3.45312	No	No
710	Male	25	1	Marrige	Second	2	1	3.875	3.58905	No	No
511	Male	25	1	Not Marrige	Second	2	1	3.875	4.18945	No	No
512	Female	56	4	Marrige	Primary	3	1	3.625	3.97865	No	No
241	Male	20	1	Not Marrige	High	3	1	3.875	3.59135	No	No
510	Male	38	2	Marrige	Second	2	1	3.5	3.90278	No	No
403	Male	24	1	Marrige	Second	3	1	3.5	3.47822	Yes	No
790	Male	21	1	Marrige	Primary	2	1	3.5	3.45312	No	No
147	Female	22	1	Not Marrige	High	3	1	3.75	3.83025	Yes	Yes
510	Male	20	1	Not Marrige	Primary	2	1	3.625	3.90152	No	No
25	Male	47	3	Marrige	Primary	2	1	3.75	4.42247	No	No
4031	Female	36	2	Marrige	High	4	1	3.875	3.62	Yes	No
138	Male	35	2	Not Marrige	Primary	3	0	3.5	4.06569	No	No
147	Female	21	1	Not Marrige	Second	3	1	3.75	3.83025	No	No
167	Female	21	1	Not Marrige	Second	2	0	3.5	3.79464	No	No
750	Male	48	3	Marrige	Second	2	0	3.6875	2.84028	No	No
51	Male	20	1	Not Marrige	Second	5	1	3.875	4.00673	No	Yes
52	Female	47	3	Marrige	High	1	1	3.9375	3.92361	Yes	Yes
52	Male	40	3	Marrige	Primary	1	1	3.9375	3.92361	No	No
57	Female	44	3	Marrige	Second	2	1	3.75	4.13776	No	No
138	Male	50	4	Marrige	Primary	3	1	3.625	4.06441	No	No
58	Male	29	1	Marrige	Second	2	1	3.75	3.93326	No	No
711	Female	37	2	Marrige	Second	2	1	3.5	3.67878	Yes	Yes
57	Female	47	3	Marrige	Primary	2	1	3.875	4.1352	Yes	No
620	Male	51	4	Marrige	Second	3	1	3.625	3.95032	No	No
713	Male	24	1	Not Marrige	University	3	1	3.875	3.8898	No	No
167	Female	25	1	Not Marrige	Second	2	0	3.625	3.79209	Yes	No
228	Male	27	1	Marrige	Second	2	1	3.75	3.70581	No	No
269	Female	58	4	Marrige	Primary	3	1	3.625	3.87073	Yes	No
306	Male	36	2	Marrige	Primary	2	1	3.875	3.95921	No	No
167	Female	22	1	Not Marrige	High	3	1	3.625	3.79209	Yes	No
710	Male	35	2	Marrige	Primary	2	1	3.625	3.59069	No	No
511	Male	24	1	Marrige	University	3	1	3.875	4.18945	No	No
3064	Female	27	1	Marrige	Second	3	1	3.875	3.84926	Yes	Yes
64	Male	40	3	Marrige	Second	2	0	3.5	4.46667	No	No
790	Male	37	2	Marrige	Primary	3	0	3.5	3.45312	No	No
4081	Male	42	3	Marrige	Primary	1	1	3.875	3.42045	No	No
51	Male	30	2	Marrige	Second	3	0	3.625	4.01058	No	No
1	Female	20	1	Marrige	Second	2	1	3.75	3.96657	No	No
510	Male	21	1	Not Marrige	Second	2	1	3.875	3.89899	No	No
52	Female	63	4	Not Marrige	Primary	2	1	3.75	3.92551	No	No
404	Female	27	1	Marrige	Second	3	1	3.5	3.81343	No	No
54	Female	18	1	Not Marrige	Second	2	0	3.5	3.88024	Yes	Yes
226	Male	18	1	Not Marrige	High	2	1	3.875	4.02546	No	No
561	Male	26	1	Marrige	Second	5	1	3.75	3.98674	No	Yes
402	Female	44	3	Marrige	Second	3	1	3.625	3.5847	No	No
241	Male	40	3	Marrige	Second	2	1	3.875	3.59135	No	No
55	Female	24	1	Not Marrige	Second	3	1	3.5	3.85137	No	No
712	Male	22	1	Marrige	High	3	0	3.625	4.00347	No	No
510	Female	55	4	Marrige	Primary	3	1	3.75	3.90025	Yes	Yes
269	Female	48	3	Marrige	High	4	1	3.75	3.86966	Yes	No
790	Male	43	3	Marrige	Second	3	1	3.5	3.45312	No	No
304	Female	22	1	Marrige	Second	2	1	3.5	3.70546	Yes	No
116	Female	35	2	Marrige	Second	5	1	3.75	2.85526	Yes	No
1	Female	45	3	Marrige	Second	2	1	3.5	3.96948	No	No
561	Male	30	2	Marrige	Second	4	0	3.875	3.98295	Yes	No
147	Male	23	1	Not Marrige	Second	2	1	3.625	3.83075	No	No
613	Male	22	1	Not Marrige	Second	2	1	3.5	4.23317	No	No
512	Female	44	3	Marrige	Second	3	1	3.875	3.97741	Yes	No
561	Male	27	1	Marrige	Second	4	1	3.875	3.98295	No	Yes
51	Male	21	1	Not Marrige	Second	3	1	3.5	4.0125	Yes	Yes
610	Male	38	2	Marrige	Second	1	1	3.625	3.39394	No	No
404	Female	26	1	Marrige	High	2	1	3.75	3.81219	Yes	No
304	Female	20	1	Not Marrige	Second	2	1	3.875	3.70338	No	No
494	Male	20	1	Not Marrige	High	2	0	3.75	3.87847	No	No
222	Female	45	3	Marrige	High	1	1	3.625	3.53125	No	No
304	Male	30	2	Marrige	High	2	1	3.625	3.70477	No	No
610	Male	44	3	Marrige	Second	1	0	3.75	3.39268	No	No
620	Female	36	2	Marrige	High	3	1	3.875	3.94818	No	No
409	Male	36	2	Marrige	Second	5	1	3.875	3.86667	No	No
750	Male	48	3	Marrige	Primary	2	0	3.6875	2.84028	No	No
304	Male	36	2	Marrige	High	3	1	3.875	3.70338	No	No
713	Male	25	1	Not Marrige	University	2	1	3.5	3.89967	No	No
241	Male	20	1	Not Marrige	High	3	1	3.875	3.59135	No	No
52	Male	36	2	Marrige	High	2	1	3.9375	3.92361	No	No
730	Male	22	1	Not Marrige	University	5	1	3.625	4.15385	No	No
64	Male	44	3	Marrige	Second	1	1	3.75	4.45833	No	No
620	Female	57	4	Marrige	Primary	3	0	3.875	3.94818	No	No
206	Male	40	3	Marrige	Second	3	0	3.875	3.85714	No	No
400	Male	21	1	Not Marrige	High	3	1	3.75	3.29146	No	No
52	Male	40	3	Marrige	Primary	1	1	3.9375	3.92361	No	No
612	Male	37	2	Marrige	Second	2	1	3.875	3.8971	No	No
306	Male	25	1	Not Marrige	Second	2	1	3.625	3.96184	No	No
403	Male	42	3	Marrige	Primary	2	1	3.5	3.47822	No	No
52	Male	34	2	Marrige	Second	3	1	3.9375	3.92361	No	No
790	Male	45	3	Marrige	Primary	3	1	3.5	3.45312	No	No
610	Male	38	2	Marrige	High	2	1	3.625	3.39394	No	No
408	Female	36	2	Marrige	High	1	1	3.5	4.08073	Yes	No
58	Male	35	2	Marrige	Second	1	1	3.5	3.9375	No	No
510	Female	18	1	Not Marrige	High	1	0	3.75	3.90025	No	No
112	Female	36	2	Marrige	Primary	4	1	3.625	3.89912	Yes	No
3025	Female	51	4	Marrige	Primary	2	0	3.5	3.53538	No	No
510	Male	27	1	Marrige	Second	2	1	3.75	3.90025	No	No
1	Female	45	3	Marrige	Primary	4	1	3.75	3.96657	Yes	Yes
512	Female	35	2	Marrige	Second	3	1	3.5	3.97927	No	No
610	Female	34	2	Marrige	Second	2	1	3.75	3.39268	No	No
406	Female	25	1	Not Marrige	High	3	1	3.75	3.90625	No	No
17	Female	27	1	Marrige	High	3	1	3.75	3.1754	Yes	No
309	Female	43	3	Marrige	High	2	1	3.875	4.05931	No	Yes
512	Female	37	2	Marrige	Primary	3	0	3.625	3.97865	Yes	No
750	Male	40	3	Marrige	Second	3	1	3.6875	2.84028	No	No
52	Male	29	1	Marrige	Primary	1	1	3.9375	3.92361	No	No
306	Female	30	2	Marrige	Primary	2	1	3.875	3.95921	Yes	Yes
406	Female	18	1	Not Marrige	High	3	0	3.75	3.90625	Yes	No
409	Male	21	1	Not Marrige	High	3	1	3.875	3.86667	No	No
147	Male	21	1	Not Marrige	High	2	1	3.75	3.83025	No	No
304	Female	21	1	Not Marrige	High	2	0	3.75	3.70407	Yes	No
404	Female	25	1	Marrige	University	2	0	3.875	3.81157	No	No
404	Female	57	4	Not Marrige	Second	3	1	3.75	3.81219	No	No
404	Female	24	1	Not Marrige	High	3	1	3.5	3.81343	No	No
51	Male	32	2	Marrige	High	4	1	3.875	4.00673	No	No
612	Male	40	3	Marrige	Second	2	1	3.75	3.89836	No	No
710	Male	33	2	Marrige	Primary	2	1	3.5	3.5915	No	No
301	Male	45	3	Marrige	Second	2	0	3.625	4.08036	No	No
409	Male	20	1	Not Marrige	High	3	0	3.625	3.87083	No	No
147	Male	30	2	Marrige	Second	2	0	3.875	3.82975	No	No
25	Male	33	2	Marrige	Primary	3	1	3.5	4.42563	No	No
228	Male	25	1	Not Marrige	University	2	1	3.75	3.70581	No	No
511	Female	26	1	Not Marrige	University	4	1	3.875	4.18945	No	Yes
2	Female	35	2	Marrige	High	4	0	3.75	4.1543	Yes	No
512	Female	37	2	Marrige	Second	3	0	3.5	3.97927	Yes	No
406	Female	28	1	Marrige	University	4	1	3.5	3.90753	No	No
4031	Female	40	3	Marrige	Primary	3	1	3.875	3.62	Yes	Yes
790	Male	45	3	Marrige	Primary	2	0	3.5	3.45312	No	No
138	Male	42	3	Marrige	Second	3	1	3.5	4.06569	No	No
620	Female	43	3	Marrige	Second	5	1	3.625	3.95032	Yes	No
404	Female	28	1	Marrige	High	3	1	3.625	3.81281	No	No
25	Male	40	3	Marrige	Primary	2	1	3.875	4.42089	No	No
712	Male	37	2	Marrige	Second	2	1	3.5	4.00486	No	No
303	Male	18	1	Marrige	Second	2	1	3.5	3.32112	No	No
147	Male	24	1	Not Marrige	Second	2	0	3.5	3.83125	No	No
309	Female	49	3	Marrige	High	5	0	3.625	4.06186	Yes	Yes
790	Male	28	1	Marrige	Second	4	0	3.5	3.45312	No	No
620	Female	24	1	Not Marrige	University	1	1	3.875	3.94818	Yes	No
3064	Female	40	3	Marrige	Second	3	1	3.75	3.85294	No	No
512	Female	31	2	Marrige	Primary	2	1	3.5	3.97927	Yes	Yes
710	Male	27	1	Marrige	Second	2	0	3.875	3.58905	No	No
716	Female	22	1	Not Marrige	University	3	1	3.75	3.66776	Yes	No
406	Female	32	2	Marrige	High	2	1	3.625	3.90689	No	No
512	Female	49	3	Marrige	High	2	1	3.5	3.97927	No	No
52	Male	21	1	Not Marrige	High	2	1	3.9375	3.92361	No	No
406	Male	32	2	Marrige	Primary	1	0	3.75	3.90625	No	No
716	Male	24	1	Marrige	University	2	1	3.5	3.67434	No	No
304	Female	23	1	Not Marrige	High	3	1	3.625	3.70477	No	No
406	Female	30	2	Marrige	University	5	1	3.5	3.90753	No	No
55	Female	36	2	Marrige	Second	5	1	3.625	3.85032	Yes	No
406	Female	35	2	Marrige	High	4	1	3.75	3.90625	No	No
404	Female	42	3	Marrige	High	3	1	3.5	3.81343	Yes	Yes
243	Female	27	1	Marrige	High	3	0	3.875	3.86416	No	No
243	Male	44	3	Marrige	Second	1	0	3.875	3.86416	No	No
512	Female	27	1	Marrige	Primary	2	1	3.625	3.97865	No	Yes
610	Female	50	4	Marrige	Second	1	1	3.75	3.39268	No	No
4081	Female	54	4	Marrige	University	2	1	3.625	3.42614	No	No
228	Male	27	1	Marrige	Second	3	0	3.5	3.70833	No	No
408	Female	24	1	Not Marrige	University	2	1	3.625	4.07812	No	No
710	Male	34	2	Marrige	Second	2	1	3.75	3.58987	No	No
510	Male	18	1	Not Marrige	High	2	0	3.5	3.90278	Yes	Yes
750	Male	27	1	Marrige	Second	2	1	3.5	2.84288	No	No
58	Male	42	3	Marrige	Second	1	1	3.625	3.93538	No	No
712	Male	19	1	Not Marrige	Second	2	0	3.5	4.00486	No	No
58	Male	44	3	Marrige	Second	1	1	3.625	3.93538	No	No
52	Male	40	3	Marrige	Primary	1	0	3.75	3.92551	No	No
510	Female	18	1	Not Marrige	Second	2	0	3.625	3.90152	Yes	No
304	Female	22	1	Marrige	Second	2	1	3.5	3.70546	Yes	No
750	Male	35	2	Marrige	Second	1	1	3.6875	2.84028	No	No
710	Male	40	3	Marrige	Second	2	1	3.625	3.59069	No	No
406	Female	35	2	Marrige	Second	2	1	3.75	3.90625	No	Yes
512	Female	46	3	Marrige	Second	3	1	3.875	3.97741	Yes	No
147	Male	23	1	Not Marrige	High	3	1	3.9375	3.8295	No	No
52	Male	27	1	Marrige	Primary	1	0	3.9375	3.92361	No	No
406	Female	24	1	Not Marrige	High	3	1	3.875	3.90561	No	No
710	Male	29	1	Marrige	Second	2	1	3.875	3.58905	No	No
57	Female	29	1	Marrige	Second	2	1	3.875	4.1352	Yes	Yes
612	Male	38	2	Marrige	Second	3	1	3.875	3.8971	No	No
510	Male	23	1	Not Marrige	Second	1	0	3.625	3.90152	No	Yes
213	Female	23	1	Not Marrige	High	4	1	3.75	4.14668	No	Yes
55	Female	30	2	Marrige	Second	3	1	3.75	3.84926	Yes	No
710	Male	27	1	Marrige	Second	2	1	3.75	3.58987	No	No
2	Female	50	4	Marrige	High	5	1	3.875	4.15234	Yes	No
510	Male	43	3	Marrige	Primary	2	0	3.75	3.90025	No	No
403	Female	51	4	Marrige	Primary	3	1	3.75	3.47443	No	No
269	Female	25	1	Marrige	Second	2	1	3.5	3.87179	Yes	No
613	Male	36	2	Marrige	Primary	2	0	3.625	4.23077	No	No
167	Male	25	1	Marrige	High	3	1	3.9375	3.78571	No	No
4031	Female	25	1	Marrige	High	3	1	3.875	3.62	No	No
21	Female	42	3	Marrige	Second	1	1	3.5	4.10197	Yes	No
494	Female	25	1	Not Marrige	Second	3	1	3.875	3.875	No	No
494		20	1	Not Marrige	High	2	0	3.625	3.88194	No	Yes
228	Male	40	3	Marrige	Second	3	1	3.75	3.70581	No	No
309	Female	42	3	Marrige	Second	4	1	3.625	4.06186	No	No
710	Male	28	1	Marrige	High	2	1	3.75	3.58987	No	No
147	Male	21	1	Not Marrige	High	2	0	3.875	3.82975	No	No
710	Male	29	1	Marrige	High	1	1	3.875	3.58905	No	No
243	Male	34	2	Marrige	Second	2	1	3.875	3.86416	No	No
55	Female	48	3	Marrige	Second	2	1	3.875	3.84821	Yes	Yes
53	Male	54	4	Marrige	Second	2	0	3.875	4.1575	No	No
512	Female	38	2	Marrige	Primary	3	1	3.875	3.97741	No	Yes
243	Male	31	2	Marrige	Second	3	1	3.875	3.86416	No	No
58	Male	27	1	Marrige	Second	2	1	3.75	3.93326	No	No
4081	Female	52	4	Marrige	Second	2	1	3.75	3.4233	Yes	Yes
3029	Female	37	2	Marrige	Second	3	1	3.875	4.23818	No	No
2	Male	22	1	Not Marrige	University	3	1	3.625	4.15625	No	No
400	Male	30	2	Marrige	High	3	1	3.875	3.29022	No	No
17	Female	26	1	Not Marrige	University	4	0	3.75	3.1754	No	No
12	Male	39	2	Marrige	High	2	1	3.75	4.17094	No	No
269	Male	26	1	Not Marrige	High	3	1	3.875	3.86859	No	No
52	Male	22	1	Marrige	Second	2	0	3.9375	3.92361	No	No
512	Female	37	2	Marrige	Second	3	1	3.75	3.97803	No	No
57	Female	48	3	Marrige	Primary	3	1	3.75	4.13776	No	Yes
309	Female	45	3	Marrige	Second	2	1	3.5	4.06314	No	No
51	Male	20	1	Not Marrige	Second	3	0	3.75	4.00865	No	No
610	Male	24	1	Marrige	Second	2	1	3.875	3.39141	No	No
147	Male	21	1	Marrige	Second	1	1	3.875	3.82975	Yes	Yes
711	Female	25	1	Not Marrige	Second	3	1	3.9375	3.6686	Yes	No
17	Male	22	1	Not Marrige	High	3	0	3.75	3.1754	No	No
228	Male	30	2	Marrige	Primary	3	1	3.875	3.70455	No	No
51	Female	19	1	Not Marrige	Second	3	0	3.75	4.00865	No	No
302	Female	60	4	Marrige	Second	1	1	3.625	4.23036	No	No
138	Male	41	3	Marrige	Primary	3	0	3.875	4.06186	No	No
304	Male	27	1	Marrige	High	2	1	3.625	3.70477	No	No
52	Female	49	3	Marrige	Second	1	0	3.9375	3.92361	Yes	No
561	Male	20	1	Not Marrige	Second	5	1	3.9375	3.98106	No	No
640	Male	19	1	Not Marrige	Second	3	0	3.75	3.51178	No	No
1	Female	47	3	Marrige	Second	2	1	3.5	3.96948	No	No
138	Male	43	3	Not Marrige	Second	3	1	3.75	4.06314	No	No
750	Male	38	2	Marrige	Second	2	1	3.5	2.84288	No	No
306	Male	25	1	Marrige	Second	2	1	3.75	3.96053	No	No
404	Female	28	1	Marrige	Second	2	1	3.5	3.81343	No	No
3029	Male	30	2	Marrige	Second	5	1	3.9375	4.23649	No	No
228	Female	21	1	Not Marrige	High	2	1	3.5	3.70833	Yes	No
3029	Female	18	1	Not Marrige	High	2	1	3.875	4.23818	No	No
302	Female	35	2	Marrige	High	2	1	3.625	4.23036	No	No
306	Male	20	1	Not Marrige	Second	4	1	3.75	3.96053	No	No
4081	Female	42	3	Marrige	High	3	0	3.625	3.42614	No	No
147		21	1	Not Marrige	Second	2	0	3.875	3.82975	No	No
512	Female	36	2	Marrige	Second	2	1	3.75	3.97803	Yes	No
52	Female	36	2	Marrige	Second	2	0	3.9375	3.92361	No	Yes
632	Male	27	1	Not Marrige	Second	2	1	3.625	4.33263	No	No
406	Female	31	2	Marrige	High	2	1	3.75	3.90625	Yes	No
52	Male	32	2	Marrige	Second	1	1	3.9375	3.92361	No	No
4031	Female	40	3	Not Marrige	Second	3	1	3.75	3.6225	No	Yes
406	Female	25	1	Not Marrige	University	1	0	3.875	3.90561	No	No
52	Male	53	4	Marrige	Second	1	1	3.5	3.92803	No	No
712	Male	33	2	Marrige	Second	2	1	3.875	4.00069	No	No
52	Male	38	2	Marrige	Second	3	1	3.9375	3.92361	No	No
406	Male	38	2	Marrige	Primary	1	0	3.625	3.90689	No	No
52	Male	45	3	Marrige	Second	5	1	3.9375	3.92361	No	No
510	Female	42	3	Marrige	Second	3	1	3.875	3.89899	Yes	No
716	Female	31	2	Marrige	High	3	1	3.75	3.66776	Yes	Yes
510	Female	41	3	Marrige	Second	2	1	3.75	3.90025	Yes	No
640	Male	40	3	Marrige	Primary	2	0	3.5	3.5154	No	No
797	Male	27	1	Not Marrige	Second	2	1	3.75	4.11058	No	No
712	Male	20	1	Marrige	Second	2	1	3.75	4.00208	No	No
228	Female	22	1	Marrige	High	3	1	3.625	3.70707	No	No
406	Male	32	2	Marrige	University	5	1	3.875	3.90561	No	No
610	Female	24	1	Not Marrige	University	5	1	3.875	3.39141	Yes	No
228	Male	34	2	Marrige	Second	3	1	3.75	3.70581	No	No
51	Male	25	1	Marrige	Second	3	1	3.625	4.01058	No	No
104	Male	44	3	Marrige	Second	3	1	3.875	4.05921	No	No
3029	Male	27	1	Marrige	Second	2	1	3.875	4.23818	No	No
306	Male	30	2	Marrige	Second	2	1	3.5	3.96316	No	No
2	Male	43	3	Marrige	High	3	1	3.5	4.1582	No	No
613	Female	21	1	Not Marrige	Second	3	0	3.5	4.23317	Yes	No
112	Female	46	3	Marrige	Primary	3	1	3.75	3.89693	Yes	No
25	Male	41	3	Marrige	Primary	2	1	3.625	4.42405	No	No
12	Female	35	2	Marrige	Second	1	1	3.5	4.17308	No	No
512	Female	38	2	Marrige	Second	2	0	3.625	3.97865	Yes	No
406	Female	31	2	Marrige	University	5	1	3.75	3.90625	No	No
612	Male	31	2	Marrige	Second	3	1	3.75	3.89836	No	No
206	Male	35	2	Marrige	Second	3	1	3.75	3.86161	No	No
797	Female	21	1	Not Marrige	Second	2	0	3.625	4.11538	No	Yes
494	Female	20	1	Not Marrige	High	2	1	3.875	3.875	Yes	Yes
713	Female	26	1	Not Marrige	University	3	1	3.5	3.89967	No	Yes
620	Male	33	2	Marrige	Second	2	1	3.5	3.95139	No	No
167	Male	61	4	Marrige	Primary	1	1	3.5	3.79464	No	No
52	Male	35	2	Marrige	Second	1	1	3.9375	3.92361	No	No
512	Female	32	2	Marrige	Second	3	1	3.5	3.97927	No	No
2	Male	19	1	Not Marrige	High	2	1	3.875	4.15234	No	No
403	Female	19	1	Not Marrige	High	2	1	3.625	3.47633	Yes	No
640	Male	42	3	Marrige	Second	3	1	3.875	3.50996	No	No
494	Female	20	1	Not Marrige	High	2	1	3.875	3.875	No	No
400	Female	24	1	Not Marrige	High	4	1	3.5	3.29394	Yes	No
138	Male	40	3	Marrige	Second	3	0	3.5	4.06569	No	No
226	Female	30	2	Marrige	University	5	1	3.9375	4.02315	No	No
710	Male	33	2	Marrige	Second	2	1	3.8125	3.58946	No	No
51	Male	24	1	Marrige	Second	4	1	3.5	4.0125	No	Yes
25	Female	58	4	Marrige	Second	3	1	3.5	4.42563	Yes	No
306	Male	37	2	Marrige	Second	1	1	3.875	3.95921	No	No
1	Female	20	1	Not Marrige	High	2	1	3.5	3.96948	No	No
147	Female	23	1	Not Marrige	High	4	1	3.75	3.83025	No	No
3064	Female	23	1	Not Marrige	Second	3	1	3.625	3.85662	Yes	Yes
17	Male	22	1	Not Marrige	Second	2	0	3.5	3.18347	No	No
52	Male	33	2	Marrige	Second	2	1	3.875	3.92424	No	No
304	Male	33	2	Marrige	High	2	1	3.875	3.70338	No	No
620	Female	47	3	Marrige	Second	2	0	3.75	3.94925	No	No
790	Male	30	2	Marrige	Primary	2	1	3.5	3.45312	No	No
4081	Female	47	3	Not Marrige	High	3	1	3.875	3.42045	No	No
790	Male	43	3	Marrige	Second	2	1	3.5	3.45312	No	No
4031	Female	31	2	Not Marrige	Second	2	1	3.625	3.625	No	No
713	Female	28	1	Marrige	Second	3	0	3.75	3.89309	Yes	Yes
409	Female	30	2	Marrige	High	2	1	3.5	3.87292	No	No
510	Male	22	1	Not Marrige	University	2	1	3.5	3.90278	No	No
2	Female	29	1	Marrige	University	5	1	3.5	4.1582	Yes	No
712	Male	18	1	Not Marrige	Second	2	0	3.75	4.00208	No	No
406	Male	31	2	Marrige	University	5	1	3.75	3.90625	No	No
3011	Female	41	3	Marrige	Second	3	1	3.75	4.03289	No	No
561	Male	27	1	Marrige	Second	4	1	3.5	3.99432	No	No
406	Female	36	2	Not Marrige	University	5	1	3.875	3.90561	No	No
632	Male	21	1	Not Marrige	Primary	2	0	3.625	4.33263	No	No
220	Male	27	1	Marrige	Primary	2	0	3.5	4.05978	No	No
220	Male	21	1	Not Marrige	Second	1	0	3.75	4.05435	No	No
301	Male	32	2	Marrige	Second	4	1	3.875	4.07639	No	No
228	Male	21	1	Not Marrige	High	2	1	3.5	3.70833	No	No
2	Male	23	1	Not Marrige	High	3	0	3.875	4.15234	No	No
4081	Female	48	3	Marrige	High	3	1	3.875	3.42045	Yes	Yes
406	Female	47	3	Marrige	Second	3	1	3.875	3.90561	No	No
52	Male	28	1	Marrige	Second	2	1	3.9375	3.92361	No	No
403	Male	40	3	Marrige	Primary	3	0	3.5	3.47822	No	No
511	Male	40	3	Marrige	Second	1	1	3.9375	4.1888	No	No
512	Female	40	3	Marrige	Second	5	1	3.75	3.97803	Yes	Yes
406	Female	28	1	Marrige	University	5	0	3.625	3.90689	Yes	No
2	Male	22	1	Not Marrige	University	2	1	3.75	4.1543	No	No
406	Female	28	1	Not Marrige	University	5	1	3.875	3.90561	No	No
309	Female	32	2	Marrige	Second	4	1	3.75	4.06059	No	No
52	Female	25	1	Not Marrige	University	1	1	3.9375	3.92361	No	Yes
138	Male	45	3	Not Marrige	Primary	3	1	3.875	4.06186	No	No
241	Male	40	3	Marrige	High	3	1	3.75	3.59615	No	No
494	Female	42	3	Marrige	Second	3	1	3.75	3.87847	Yes	No
213	Female	19	1	Not Marrige	High	3	1	3.625	4.14923	No	No
716	Female	26	1	Marrige	High	3	1	3.5	3.67434	Yes	Yes
3025	Male	48	3	Marrige	Second	2	1	3.5	3.53538	No	No
21	Female	34	2	Marrige	Second	4	1	3.875	4.09211	No	No
710	Male	26	1	Marrige	Second	2	1	3.5	3.5915	No	No
147	Male	27	1	Marrige	Second	3	0	3.875	3.82975	No	No
243	Male	35	2	Marrige	High	2	1	3.75	3.86543	No	No
147	Male	20	1	Not Marrige	Second	2	0	3.5	3.83125	No	No
402	Female	57	4	Marrige	Second	2	1	3.75	3.58306	No	No
301	Male	23	1	Not Marrige	High	4	0	3.5	4.08234	No	No
269	Female	43	3	Marrige	Second	4	1	3.625	3.87073	Yes	Yes
52	Male	45	3	Marrige	Primary	2	0	3.9375	3.92361	No	No
4081	Male	49	3	Marrige	University	3	1	3.75	3.4233	No	No
51	Male	28	1	Marrige	Primary	3	1	3.5	4.0125	No	No
510	Male	21	1	Not Marrige	Second	3	1	3.75	3.90025	No	No
52	Male	38	2	Marrige	Second	3	1	3.9375	3.92361	No	No
403	Female	20	1	Not Marrige	Primary	4	1	3.625	3.47633	Yes	No
243	Male	21	1	Marrige	Second	2	1	3.5	3.86798	No	No
304	Female	33	2	Marrige	High	3	1	3.75	3.70407	No	No
56	Female	20	1	Not Marrige	High	3	0	3.75	4.23087	Yes	No
403	Female	28	1	Marrige	High	4	0	3.875	3.47254	No	No
17	Male	24	1	Not Marrige	High	2	1	3.75	3.1754	No	No
402	Female	30	2	Marrige	Second	2	0	3.875	3.58141	No	No
3025	Male	56	4	Marrige	High	2	1	3.625	3.53302	No	No
790	Male	51	4	Marrige	Second	2	1	3.5	3.45312	No	No
51	Male	22	1	Not Marrige	Second	4	1	3.625	4.01058	No	No
147	Male	18	1	Not Marrige	Second	2	0	3.875	3.82975	No	No
402	Female	41	3	Marrige	High	4	1	3.5	3.58635	No	No
404	Female	49	3	Marrige	Second	2	0	3.625	3.81281	No	No
301	Male	24	1	Not Marrige	University	3	0	3.625	4.08036	Yes	Yes
561	Female	24	1	Not Marrige	Second	2	1	3.75	3.98674	Yes	No
632	Male	20	1	Not Marrige	High	1	1	3.875	4.32839	No	No
301	Male	22	1	Not Marrige	High	2	0	3.5	4.08234	No	No
640	Male	24	1	Marrige	Second	3	0	3.5	3.5154	No	No
2	Male	32	2	Marrige	High	4	1	3.5	4.1582	No	No
2	Male	26	1	Marrige	High	2	0	3.625	4.15625	Yes	No
610	Male	40	3	Marrige	High	3	1	3.625	3.39394	No	No
3025	Male	42	3	Marrige	Primary	2	0	3.625	3.53302	No	No
228	Male	21	1	Marrige	Second	2	0	3.75	3.70581	No	No
494	Female	18	1	Not Marrige	Second	2	0	3.75	3.87847	Yes	No
302	Female	36	2	Marrige	High	2	1	3.75	4.22679	No	No
712	Male	20	1	Not Marrige	Second	2	1	3.75	4.00208	No	No
402	Male	36	2	Marrige	Second	3	0	3.625	3.5847	No	No
52	Male	50	4	Marrige	Primary	3	1	3.9375	3.92361	No	No
51	Male	19	1	Not Marrige	Second	4	0	3.75	4.00865	No	No
406	Female	22	1	Not Marrige	University	4	1	3.875	3.90561	No	No
561	Male	25	1	Not Marrige	High	5	0	3.75	3.98674	Yes	Yes
610	Female	20	1	Not Marrige	High	1	1	3.75	3.39268	No	No
21	Female	40	3	Marrige	High	4	1	3.625	4.09868	Yes	No
167	Male	22	1	Marrige	High	2	0	3.875	3.78699	No	No
21	Female	40	3	Marrige	Primary	4	1	3.5	4.10197	No	No
243	Male	30	2	Marrige	Second	2	1	3.9375	3.86352	No	No
51	Male	22	1	Not Marrige	High	2	1	3.5	4.0125	No	No
2	Male	23	1	Not Marrige	University	3	1	3.75	4.1543	No	No
4031	Female	35	2	Marrige	Primary	3	1	3.75	3.6225	Yes	Yes
147	Female	22	1	Not Marrige	Second	3	1	3.875	3.82975	Yes	No
52	Male	44	3	Marrige	Primary	2	0	3.9375	3.92361	No	No
306	Male	24	1	Marrige	Second	2	1	3.5	3.96316	No	No
241	Male	20	1	Not Marrige	High	3	1	3.875	3.59135	No	No
406	Female	30	2	Not Marrige	University	5	1	3.5	3.90753	No	No
510	Female	20	1	Not Marrige	High	3	0	3.625	3.90152	Yes	Yes
790	Male	50	4	Marrige	Second	2	1	3.5	3.45312	No	No
355	Male	45	3	Marrige	Primary	2	0	3.625	3.89394	No	No
243	Male	22	1	Not Marrige	Second	2	1	3.75	3.86543	No	No
167	Female	22	1	Not Marrige	Second	2	0	3.625	3.79209	No	No
404	Female	25	1	Marrige	Second	3	1	3.625	3.81281	No	No
167	Female	18	1	Not Marrige	Second	2	0	3.625	3.79209	Yes	No
790	Male	31	2	Marrige	High	2	1	3.5	3.45312	No	No
304	Male	35	2	Marrige	High	2	1	3.75	3.70407	No	No
147	Female	26	1	Not Marrige	Second	2	1	3.875	3.82975	No	No
228	Male	30	2	Marrige	Second	2	1	3.875	3.70455	No	No
3029	Male	23	1	Marrige	Second	2	0	3.9375	4.23649	No	No
104	Male	38	2	Marrige	Second	3	1	3.875	4.05921	No	No
55	Female	45	3	Marrige	Primary	3	1	3.625	3.85032	Yes	Yes
228	Male	22	1	Not Marrige	Second	2	0	3.75	3.70581	No	No
51	Male	23	1	Not Marrige	High	1	0	3.625	4.01058	Yes	No
400	Male	26	1	Not Marrige	High	3	1	3.5	3.29394	No	No
406	Female	28	1	Not Marrige	University	2	1	3.75	3.90625	No	No
138	Male	25	1	Not Marrige	Primary	3	0	3.5	4.06569	No	No
138	Male	52	4	Marrige	Primary	2	1	3.625	4.06441	No	No
241	Male	21	1	Not Marrige	Second	2	1	3.875	3.59135	No	No
227	Male	44	3	Marrige	Primary	2	1	3.875	4.06731	No	No
228	Male	33	2	Marrige	Second	1	1	3.75	3.70581	No	No
52	Male	27	1	Marrige	Second	2	1	3.9375	3.92361	No	No
147	Male	27	1	Marrige	Second	3	0	3.5	3.83125	No	No
711	Male	32	2	Marrige	High	2	1	3.5	3.67878	No	No
301	Female	28	1	Marrige	High	3	1	3.875	4.07639	No	No
64	Female	30	2	Marrige	Primary	2	1	3.875	4.45417	No	No
52	Female	43	3	Marrige	University	2	1	3.9375	3.92361	Yes	No
710	Male	34	2	Marrige	Second	2	1	3.625	3.59069	No	No
269	Female	25	1	Marrige	Second	4	1	3.5	3.87179	Yes	No
3025	Male	40	3	Marrige	Second	4	1	3.625	3.53302	No	No
716	Female	30	2	Marrige	Second	3	1	3.875	3.66447	Yes	Yes
712	Male	27	1	Marrige	Second	2	0	3.875	4.00069	No	No
220	Male	30	2	Marrige	Primary	2	0	3.875	4.05163	No	No
112	Male	31	2	Marrige	High	3	1	3.5	3.90132	No	No
610	Male	27	1	Marrige	University	2	1	3.625	3.39394	No	No
147	Female	27	1	Marrige	High	3	1	3.75	3.83025	No	No
512	Female	44	3	Marrige	Primary	3	1	3.75	3.97803	No	No
355	Male	46	3	Marrige	Primary	2	1	3.875	3.88636	No	No
3029	Male	24	1	Marrige	High	1	1	3.9375	4.23649	No	No
712	Male	18	1	Not Marrige	Second	3	1	3.875	4.00069	No	No
610	Female	24	1	Not Marrige	Second	3	1	3.75	3.39268	Yes	No
632	Male	31	2	Marrige	Second	2	1	3.5	4.33475	No	No
610	Male		2	Marrige	Second	1	1	3.5	3.3952	No	No
511	Female	19	1	Not Marrige	Second	3	0	3.625	4.19206	Yes	No
147	Male	19	1	Not Marrige	Second	3	1	3.75	3.83025	No	No
404	Female	54	4	Marrige	Second	2	1	3.875	3.81157	No	No
710	Male	37	2	Marrige	Second	2	1	3.875	3.58905	No	No
52	Male	39	2	Marrige	Second	4	1	3.75	3.92551	No	No
304	Female	32	2	Marrige	Second	3	1	3.5	3.70546	Yes	Yes
730	Female	46	3	Marrige	Second	2	1	3.5	4.15865	Yes	No
613	Male	20	1	Not Marrige	High	2	1	3.875	4.22596	No	No
404	Female	37	2	Marrige	Second	2	0	3.875	3.81157	No	No
25	Male	41	3	Marrige	Primary	2	0	3.625	4.42405	No	No
3029	Male	27	1	Marrige	High	2	1	3.875	4.23818	No	No
632	Male	40	3	Marrige	Primary	1	0	3.875	4.32839	No	No
1	Female	39	2	Marrige	Primary	4	0	3.875	3.96512	No	No
167	Female	24	1	Not Marrige	High	3	0	3.5	3.79464	Yes	No
640	Male	46	3	Marrige	Primary	2	1	3.75	3.51178	No	No
790	Male	38	2	Marrige	Primary	2	1	3.5	3.45312	No	No
404	Female	30	2	Marrige	Second	3	1	3.875	3.81157	No	No
512	Female	27	1	Not Marrige	Second	3	1	3.875	3.97741	Yes	Yes
4081	Male	28	1	Marrige	Second	2	1	3.875	3.42045	Yes	No
512	Female	36	2	Marrige	Second	3	1	3.625	3.97865	Yes	Yes
400	Female	25	1	Not Marrige	Second	3	0	3.6875	3.29208	Yes	No
213	Female	35	2	Marrige	High	3	0	3.5	4.15179	No	No
712	Male	25	1	Marrige	Second	2	1	3.5	4.00486	No	No
730	Female		2	Marrige	High	2	1	3.75	4.14904	Yes	No
710	Male	36	2	Marrige	Second	2	0	3.625	3.59069	No	No
167	Male	23	1	Not Marrige	Second	2	0	3.875	3.78699	No	No
620	Female	48	3	Marrige	Second	1	1	3.5	3.95139	No	No
304	Male	25	1	Marrige	High	2	1	3.5	3.70546	No	No
613	Female	24	1	Not Marrige	Second	2	0	3.875	4.22596	Yes	Yes
147	Male	21	1	Not Marrige	High	3	1	3.875	3.82975	No	No
710	Female	41	3	Marrige	Second	1	1	3.75	3.58987	Yes	Yes
716	Female	20	1	Not Marrige	High	3	1	3.875	3.66447	Yes	No
304	Female	18	1	Not Marrige	High	2	1	3.75	3.70407	Yes	No
306	Male	37	2	Marrige	Second	2	1	3.875	3.95921	No	No
304	Female	19	1	Not Marrige	High	2	1	3.75	3.70407	No	No
512	Female	39	2	Marrige	Second	3	1	3.75	3.97803	No	Yes
640	Male	32	2	Marrige	Primary	2	1	3.875	3.50996	No	No
222	Female	45	3	Marrige	Second	1	0	3.625	3.53125	No	No
52	Female		2	Marrige	Second	2	1	3.8125	3.92487	No	No
612	Male	18	1	Not Marrige	High	2	1	3.75	3.89836	No	No
220	Male	19	1	Not Marrige	Second	2	0	3.875	4.05163	No	No
650	Female	22	1	Not Marrige	Primary	2	1	3.5	2.91023	Yes	No
1	Female	43	3	Not Marrige	Second	2	1	3.5	3.96948	No	No
228	Male	25	1	Not Marrige	Primary	4	1	3.5	3.70833	No	No
402	Female	18	1	Not Marrige	Second	1	0	3.5	3.58635	No	No
404	Female	36	2	Marrige	High	2	1	3.625	3.81281	Yes	Yes
404	Female	30	2	Marrige	High	2	1	3.5	3.81343	Yes	No
510	Male	45	3	Marrige	Second	1	0	3.75	3.90025	No	No
561	Female	27	1	Not Marrige	Second	4	1	3.875	3.98295	Yes	No
269	Male	54	4	Marrige	High	2	1	3.625	3.87073	No	No
404	Female	36	2	Marrige	Second	3	1	3.75	3.81219	No	Yes
612	Male	48	3	Marrige	Second	2	1	3.5	3.90088	No	No
57	Male	26	1	Not Marrige	Second	2	1	3.875	4.1352	No	No
400	Female	44	3	Not Marrige	High	2	1	3.75	3.29146	Yes	Yes
512	Female	40	3	Marrige	Second	3	1	3.875	3.97741	Yes	No
4031	Female	35	2	Marrige	High	3	1	3.75	3.6225	No	No
269	Female	50	4	Marrige	Second	4	1	3.75	3.86966	No	No
561	Male	21	1	Not Marrige	High	4	1	3.875	3.98295	No	No
206	Male	49	3	Marrige	Primary	2	0	3.875	3.85714	No	No
147	Female	22	1	Not Marrige	Second	3	1	3.625	3.83075	No	No
243	Male	23	1	Not Marrige	Second	2	1	3.875	3.86416	No	No
213	Female	29	1	Marrige	High	4	1	3.875	4.14413	No	Yes
404	Female	29	1	Marrige	High	3	1	3.875	3.81157	No	No
404	Female	43	3	Marrige	High	2	1	3.875	3.81157	Yes	No
304	Female	25	1	Not Marrige	High	3	1	3.5	3.70546	No	No
712	Male	20	1	Not Marrige	Second	2	0	3.5	4.00486	No	No
355	Male	25	1	Not Marrige	High	2	1	3.5	3.89773	No	No
3025	Male	52	4	Marrige	High	2	1	3.875	3.5283	No	No
269	Male	30	2	Marrige	Primary	1	1	3.75	3.86966	No	No
228	Male	37	2	Marrige	Second	2	1	3.75	3.70581	No	No
306	Male	38	2	Marrige	Second	2	1	3.5	3.96316	No	No
167	Female	32	2	Marrige	High	5	1	3.5	3.79464	Yes	No
790	Male	22	1	Marrige	Second	2	1	3.625	3.44922	No	No
400	Female	30	2	Not Marrige	High	4	0	3.625	3.2927	Yes	No
213	Female	25	1	Not Marrige	University	3	1	3.8125	4.14541	No	No
147	Male	25	1	Marrige	Second	2	1	3.75	3.83025	No	No
3025	Male	45	3	Marrige	Primary	1	0	3.875	3.5283	No	No
228	Male	19	1	Not Marrige	Second	2	1	3.625	3.70707	No	No
12	Female	55	4	Marrige	High	4	1	3.875	4.16987	Yes	No
17	Male	31	2	Marrige	Second	3	1	3.8125	3.17339	No	No
409	Male	24	1	Not Marrige	High	5	1	3.5	3.87292	No	Yes
710	Male	22	1	Not Marrige	Second	2	1	3.5	3.5915	No	No
712	Male	33	2	Marrige	Second	3	0	3.875	4.00069	No	No
713	Female	48	3	Marrige	Second	3	1	3.875	3.8898	No	No
750		36	2	Marrige	Primary	1	1	3.5	2.84288	Yes	Yes
147	Male	21	1	Not Marrige	High	2	1	3.875	3.82975	No	No
710	Male	29	1	Marrige	Primary	1	1	3.75	3.58987	No	No
56	Female	32	2	Marrige	Second	3	1	3.75	4.23087	Yes	Yes
59	Male	38	2	Marrige	High	3	1	3.625	4.07401	No	No
510	Female	46	3	Marrige	Second	2	1	3.5	3.90278	No	Yes
58	Male	38	2	Marrige	Primary	1	1	3.5	3.9375	No	No
400	Male	27	1	Marrige	Second	3	1	3.75	3.29146	No	No
640	Male	41	3	Marrige	Primary	2	0	3.875	3.50996	No	No
303	Female	21	1	Not Marrige	Second	2	1	3.75	3.3125	Yes	No
228	Male	29	1	Marrige	Second	2	1	3.75	3.70581	No	No
306	Male	34	2	Marrige	Primary	2	1	3.625	3.96184	No	No
104	Male	37	2	Marrige	University	2	0	3.75	4.0625	No	No
404	Female	48	3	Marrige	High	2	1	3.5	3.81343	Yes	No
408	Male	30	2	Marrige	Second	2	1	3.875	4.07292	No	No
790	Male	40	3	Marrige	Second	1	1	3.5	3.45312	No	No
269	Female	25	1	Marrige	Second	5	1	3.5	3.87179	No	Yes
304	Female	23	1	Not Marrige	High	3	1	3.5	3.70546	No	No
404	Female	33	2	Marrige	Second	3	1	3.75	3.81219	No	Yes
3025	Male	30	2	Marrige	Second	3	1	3.5	3.53538	No	No
243	Male	32	2	Marrige	High	2	1	3.75	3.86543	No	No
301	Male	24	1	Marrige	High	5	1	3.75	4.07837	No	Yes
309	Female	57	4	Marrige	Primary	2	1	3.875	4.05931	Yes	No
409	Female	60	4	Marrige	Primary	2	0	3.625	3.87083	No	No
3029	Male	25	1	Not Marrige	High	3	1	3.625	4.24493	No	No
790	Male	40	3	Marrige	Primary	3	1	3.5	3.45312	No	No
404	Female	24	1	Not Marrige	University	2	1	3.875	3.81157	No	No
632	Male	22	1	Not Marrige	High	2	1	3.75	4.33051	No	No
167	Female	23	1	Not Marrige	High	3	1	3.625	3.79209	No	No
409	Male	21	1	Not Marrige	University	5	1	3.5	3.87292	No	No
512	Female	30	2	Marrige	High	4	1	3.75	3.97803	No	Yes
52	Male	31	2	Marrige	High	1	1	3.9375	3.92361	No	No
404	Female	33	2	Marrige	High	3	1	3.875	3.81157	Yes	No
4081	Female	32	2	Marrige	High	4	1	3.75	3.4233	Yes	No
400	Male	23	1	Marrige	Second	5	0	3.75	3.29146	No	No
750	Male	39	2	Marrige	Second	1	1	3.5	2.84288	No	No
108	Female	24	1	Not Marrige	High	4	1	3.5	4.6	Yes	Yes
21	Female	45	3	Marrige	Second	4	1	3.75	4.09539	Yes	No
404	Female	33	2	Marrige	High	2	1	3.5	3.81343	No	No
304	Male	32	2	Marrige	High	3	1	3.625	3.70477	No	No
640	Male	45	3	Marrige	Primary	2	0	3.5	3.5154	No	No
404	Female	22	1	Not Marrige	High	3	1	3.75	3.81219	No	No
3029	Male	35	2	Marrige	High	2	1	3.9375	4.23649	No	No
403	Female	37	2	Marrige	Second	4	1	3.875	3.47254	Yes	No
304	Female	19	1	Not Marrige	High	3	1	3.5	3.70546	Yes	Yes
1	Female	51	4	Marrige	Second	3	1	3.5	3.96948	Yes	Yes
309	Female	24	1	Not Marrige	Second	4	1	3.5	4.06314	Yes	No
409	Male	28	1	Marrige	University	2	1	3.625	3.87083	No	No
612	Male	44	3	Marrige	Primary	2	1	3.625	3.89962	No	No
55	Female	25	1	Not Marrige	High	5	1	3.75	3.84926	Yes	Yes
304	Female	18	1	Not Marrige	High	3	1	3.875	3.70338	No	Yes
54	Male	27	1	Marrige	Second	2	1	3.625	3.87726	No	No
404	Female	32	2	Marrige	High	3	1	3.5	3.81343	No	No
301	Male	24	1	Not Marrige	High	5	0	3.875	4.07639	Yes	Yes
25	Male	49	3	Marrige	Primary	3	1	3.625	4.42405	No	No
712	Male	26	1	Marrige	Second	3	0	3.5	4.00486	No	No
406	Female	30	2	Marrige	University	5	1	3.75	3.90625	No	No
147	Female	25	1	Not Marrige	Second	2	0	3.875	3.82975	No	No
620	Female	24	1	Marrige	Second	5	0	3.75	3.94925	Yes	No
226	Female	37	2	Marrige	Second	2	1	3.75	4.03009	Yes	No
612	Male	28	1	Marrige	Second	3	1	3.5	3.90088	No	No
302	Male	41	3	Marrige	Second	1	1	3.875	4.22321	No	No
612	Male	37	2	Marrige	Second	3	1	3.875	3.8971	No	No
640	Male	28	1	Marrige	Primary	2	1	3.625	3.51359	No	No
512	Female	29	1	Marrige	Second	2	1	3.625	3.97865	Yes	No
4081	Female	51	4	Not Marrige	University	2	1	3.875	3.42045	Yes	No
243	Male	45	3	Marrige	High	2	1	3.875	3.86416	Yes	Yes
52	Female	28	1	Marrige	High	3	0	3.9375	3.92361	Yes	Yes
510	Male	43	3	Marrige	Primary	2	1	3.5	3.90278	Yes	No
306	Male	27	1	Marrige	Second	2	1	3.75	3.96053	No	No
51	Male	20	1	Not Marrige	Second	3	1	3.625	4.01058	No	No
640	Male	38	2	Marrige	Second	3	1	3.625	3.51359	No	No
243	Male	20	1	Not Marrige	High	2	1	3.75	3.86543	No	No
710	Male	37	2	Marrige	Second	2	1	3.5	3.5915	No	No
402	Male	36	2	Marrige	Second	2	1	3.5	3.58635	No	No
400	Male	27	1	Not Marrige	High	1	1	3.5	3.29394	No	No
227	Female	20	1	Not Marrige	High	2	0	3.5	4.08173	Yes	No
52	Female	41	3	Marrige	Second	1	0	3.9375	3.92361	No	No
511	Male	33	2	Marrige	Second	1	1	3.875	4.18945	No	No
710	Male	29	1	Marrige	Second	2	1	3.75	3.58987	No	No
510	Female	24	1	Not Marrige	Second	3	1	3.75	3.90025	Yes	No
406	Female	39	2	Marrige	University	5	1	3.5	3.90753	No	No
510	Female	45	3	Marrige	Second	2	1	3.75	3.90025	Yes	No
510	Female	37	2	Marrige	Second	2	1	3.875	3.89899	No	No
304	Female	37	2	Marrige	High	3	1	3.75	3.70407	Yes	Yes
167	Female	22	1	Marrige	High	3	0	3.875	3.78699	Yes	No
790	Male	45	3	Marrige	Primary	2	1	3.5	3.45312	No	No
710	Male	33	2	Marrige	Second	2	1	3.6875	3.59028	No	No
59	Male	22	1	Not Marrige	University	2	1	3.75	4.07072	No	No
612	Female	20	1	Not Marrige	Second	3	1	3.5	3.90088	No	No
711	Female	23	1	Marrige	Second	3	1	3.5	3.67878	No	No
12	Female	56	4	Marrige	Second	3	0	3.5	4.17308	Yes	No
304	Male	30	2	Marrige	High	2	1	3.5	3.70546	No	No
303	Female	24	1	Marrige	High	2	1	3.875	3.30819	Yes	No
269	Female	24	1	Marrige	Second	2	1	3.5	3.87179	Yes	No
355	Female	25	1	Marrige	Primary	3	1	3.75	3.89015	Yes	No
303	Female	18	1	Not Marrige	Second	3	1	3.625	3.31681	Yes	No
790	Male	23	1	Marrige	Second	3	0	3.5	3.45312	No	No
713	Female	42	3	Marrige	Second	3	1	3.875	3.8898	No	No
2	Male	18	1	Not Marrige	High	2	1	3.875	4.15234	No	No
632	Male	46	3	Marrige	Second	2	1	3.875	4.32839	No	No
610	Male	27	1	Marrige	High	2	1	3.875	3.39141	No	No
56	Female	30	2	Marrige	Second	3	1	3.875	4.22832	No	No
226	Female	30	2	Marrige	High	3	1	3.5	4.03935	No	No
716	Male	22	1	Not Marrige	University	3	1	3.875	3.66447	No	No
56	Female	19	1	Not Marrige	High	3	0	3.75	4.23087	Yes	No
306	Male	19	1	Not Marrige	Second	2	0	3.5	3.96316	No	No
512	Female	42	3	Marrige	Second	4	1	3.75	3.97803	Yes	No
612	Male	40	3	Marrige	Primary	2	1	3.5	3.90088	No	No
64	Male	62	4	Marrige	Primary	2	0	3.5	4.46667	No	No
404	Female	46	3	Marrige	Primary	3	1	3.625	3.81281	Yes	Yes
400	Male	24	1	Not Marrige	High	4	0	3.875	3.29022	No	No
241	Female	42	3	Marrige	High	3	1	3.5	3.60577	Yes	No
269	Female	50	4	Marrige	Primary	4	0	3.75	3.86966	Yes	No
712	Male	35	2	Marrige	Second	2	0	3.875	4.00069	No	No
52	Male	38	2	Marrige	Second	3	0	3.9375	3.92361	No	No
228	Male	31	2	Marrige	Primary	3	1	3.5	3.70833	No	No
51	Male	23	1	Marrige	Second	3	0	3.75	4.00865	Yes	No
403	Female	42	3	Not Marrige	Primary	5	1	3.625	3.47633	No	No
228	Male	22	1	Not Marrige	High	2	1	3.75	3.70581	No	No
52	Male	60	4	Marrige	Primary	2	1	3.9375	3.92361	No	No
17	Female	22	1	Not Marrige	High	2	0	3.75	3.1754	Yes	No
406	Female	32	2	Not Marrige	University	5	1	3.625	3.90689	No	No
406	Female	26	1	Marrige	Second	3	1	3.75	3.90625	Yes	No
710	Male	35	2	Marrige	Primary	2	1	3.875	3.58905	No	No
620	Female	44	3	Marrige	Second	5	1	3.75	3.94925	Yes	No
306	Female	27	1	Marrige	Second	2	1	3.875	3.95921	Yes	Yes
52	Male	37	2	Marrige	High	1	0	3.9375	3.92361	No	No
243	Male	19	1	Not Marrige	Second	2	1	3.75	3.86543	Yes	No
112	Female	46	3	Marrige	Primary	4	1	3.625	3.89912	Yes	No
408	Male	31	2	Not Marrige	High	3	1	3.75	4.07552	No	No
404	Female	27	1	Marrige	High	3	1	3.875	3.81157	No	No
406	Female	34	2	Marrige	Second	3	1	3.5	3.90753	No	No
511	Female	28	1	Not Marrige	University	3	1	3.625	4.19206	No	No
306	Male	33	2	Marrige	High	2	1	3.625	3.96184	No	No
730	Female	22	1	Not Marrige	Second	4	1	3.75	4.14904	No	No
710	Male	27	1	Marrige	Second	2	1	3.5	3.5915	No	No
228	Male	22	1	Not Marrige	Second	3	1	3.5	3.70833	No	No
620	Female	52	4	Marrige	High	5	1	3.625	3.95032	Yes	Yes
213	Female	56	4	Marrige	Primary	3	1	3.75	4.14668	Yes	No
51	Female	27	1	Marrige	High	3	1	3.875	4.00673	Yes	No
1	Female	48	3	Marrige	Second	2	1	3.5	3.96948	No	No
712	Male	42	3	Marrige	Second	2	0	3.875	4.00069	No	No
612	Male	39	2	Marrige	Second	3	1	3.875	3.8971	No	No
4081	Male	32	2	Marrige	Primary	2	0	3.75	3.4233	No	No
409	Male	18	1	Not Marrige	High	2	0	3.5	3.87292	No	No
147	Male	28	1	Marrige	High	3	0	3.875	3.82975	No	No
304	Female	20	1	Not Marrige	Second	4	1	3.5	3.70546	No	No
713	Female	32	2	Not Marrige	High	4	1	3.625	3.89638	Yes	No
512	Female	42	3	Marrige	Second	3	1	3.875	3.97741	Yes	No
716	Female	20	1	Not Marrige	High	2	1	3.625	3.67105	No	No
56	Female	40	3	Marrige	Second	3	0	3.875	4.22832	No	No
52	Male	22	1	Not Marrige	High	2	0	3.75	3.92551	No	No
4031	Male	32	2	Marrige	High	2	1	3.5	3.6275	No	No
52	Female	53	4	Marrige	Second	3	1	3.9375	3.92361	No	No
408	Female	26	1	Not Marrige	Second	2	1	3.625	4.07812	No	No
138	Male	47	3	Marrige	Second	3	1	3.625	4.06441	No	No
64	Male	55	4	Marrige	Primary	1	1	3.625	4.4625	No	No
511	Female		2	Marrige	Second	2	1	3.875	4.18945	Yes	No
790	Male	22	1	Not Marrige	High	1	1	3.5	3.45312	No	No
613	Female	34	2	Marrige	High	3	0	3.875	4.22596	Yes	No
57	Female	31	2	Marrige	Second	3	1	3.75	4.13776	No	No
710	Male	37	2	Marrige	Second	2	1	3.875	3.58905	No	No
112	Female	48	3	Marrige	Second	3	1	3.875	3.89474	No	No
620	Female	51	4	Marrige	Second	3	1	3.5	3.95139	No	No
710	Male	28	1	Marrige	Second	2	1	3.5625	3.59109	No	No
406	Female	29	1	Not Marrige	University	5	1	3.5	3.90753	Yes	Yes
409	Male	22	1	Not Marrige	High	2	1	3.75	3.86875	No	No
304	Female	31	2	Marrige	Second	3	1	3.875	3.70338	No	No
52	Male	34	2	Marrige	Second	1	1	3.9375	3.92361	No	No
304	Female	26	1	Not Marrige	Second	3	1	3.5	3.70546	Yes	No
138	Male	38	2	Marrige	Primary	3	1	3.5	4.06569	No	No
711	Female	23	1	Marrige	Second	2	1	3.625	3.67587	Yes	Yes
710	Male	26	1	Marrige	High	2	0	3.875	3.58905	No	No
610	Female	44	3	Not Marrige	High	2	1	3.5	3.3952	No	No
400	Male	25	1	Not Marrige	High	4	1	3.625	3.2927	No	Yes
750	Male	47	3	Marrige	Primary	1	1	3.5	2.84288	No	No
304	Female	19	1	Not Marrige	Second	2	1	3.75	3.70407	Yes	No
167	Male	37	2	Marrige	High	2	1	3.875	3.78699	No	No
511	Male	25	1	Marrige	Second	2	1	3.625	4.19206	No	No
404	Female	22	1	Not Marrige	High	3	1	3.75	3.81219	No	No
303	Male	29	1	Marrige	High	3	1	3.75	3.3125	Yes	No
227	Female	35	2	Marrige	Second	3	1	3.875	4.06731	Yes	Yes
512	Female	39	2	Marrige	Second	3	1	3.875	3.97741	Yes	Yes
269	Female	57	4	Marrige	Primary	2	1	3.625	3.87073	Yes	Yes
612	Male	25	1	Marrige	Second	2	1	3.625	3.89962	No	No
510	Female	33	2	Marrige	Second	3	1	3.875	3.89899	Yes	No
269	Female	56	4	Marrige	High	4	1	3.5	3.87179	Yes	No
406	Male	36	2	Marrige	University	5	1	3.875	3.90561	No	No
54	Female	30	2	Marrige	Second	5	1	3.5	3.88024	Yes	No
403	Female	45	3	Marrige	Second	2	1	3.875	3.47254	Yes	No
213	Female	35	2	Marrige	Second	2	0	3.875	4.14413	Yes	No
147	Male	30	2	Not Marrige	Second	3	0	3.875	3.82975	No	No
610	Female	23	1	Not Marrige	High	2	1	3.625	3.39394	Yes	No
301	Male	35	2	Marrige	Second	4	1	3.625	4.08036	No	No
269	Female	51	4	Marrige	Second	3	1	3.75	3.86966	No	No
632	Male	40	3	Marrige	Primary	2	1	3.625	4.33263	No	No
269	Female	45	3	Marrige	Second	5	0	3.75	3.86966	Yes	No
52	Male	20	1	Marrige	Second	4	0	3.9375	3.92361	No	No
241	Male	26	1	Marrige	High	3	1	3.75	3.59615	No	No
2	Female	21	1	Not Marrige	High	2	1	3.625	4.15625	Yes	Yes
55	Female	48	3	Marrige	Second	3	1	3.9375	3.84769	Yes	No
1	Female	42	3	Not Marrige	Second	2	1	3.5	3.96948	No	No
21	Female	42	3	Marrige	Second	4	1	3.75	4.09539	Yes	Yes
52	Female	20	1	Not Marrige	High	2	1	3.5	3.92803	Yes	No
710	Male	38	2	Marrige	Second	1	1	3.875	3.58905	No	No
400	Male	25	1	Not Marrige	Second	4	0	3.625	3.2927	No	No
610	Female	44	3	Marrige	Second	2	1	3.5	3.3952	No	No
58	Male	33	2	Marrige	Primary	2	1	3.75	3.93326	No	No
228	Male	25	1	Marrige	Second	2	1	3.5	3.70833	No	No
304	Female	20	1	Not Marrige	Second	3	1	3.625	3.70477	No	No
167	Female	30	2	Marrige	Second	3	1	3.5	3.79464	No	No
306	Male	26	1	Marrige	Primary	2	1	3.75	3.96053	No	No
712	Male		4	Marrige	Second	3	1	3.75	4.00208	No	No
494	Female	21	1	Not Marrige	High	3	1	3.875	3.875	Yes	No
406	Male	26	1	Not Marrige	Second	2	0	3.625	3.90689	No	No
64	Male	56	4	Marrige	Primary	1	0	3.625	4.4625	No	No
660	Male	19	1	Not Marrige	High	3	0	3.75	3.79688	No	No
620	Female	45	3	Marrige	Second	2	1	3.5	3.95139	No	No
620	Male	39	2	Marrige	Second	2	1	3.5	3.95139	No	No
512		40	3	Marrige	Second	2	1	3.75	3.97803	No	Yes
6505	Male	18	1	Not Marrige	Second	2	0	3.875	3.38778	No	No
55	Female	27	1	Marrige	Second	4	0	3.625	3.85032	No	No
510	Male	26	1	Not Marrige	Second	2	1	3.875	3.89899	No	No
303	Female	26	1	Marrige	High	2	1	3.75	3.3125	Yes	No
409	Male	22	1	Not Marrige	High	1	0	3.5	3.87292	No	No
409	Female	21	1	Not Marrige	High	2	1	3.625	3.87083	Yes	No
213	Female	25	1	Marrige	High	3	1	3.5	4.15179	No	No
222	Female	28	1	Marrige	Second	3	1	3.5	3.53646	No	No
403	Female	39	2	Marrige	Second	3	0	3.875	3.47254	No	Yes
201	Female	18	1	Not Marrige	Second	2	1	3.875	4.26339	Yes	Yes
512	Male	41	3	Marrige	Primary	2	1	3.875	3.97741	No	No
510	Male	22	1	Not Marrige	Second	2	1	3.75	3.90025	No	No
306	Male	19	1	Not Marrige	Second	2	1	3.75	3.96053	Yes	No
716	Female	27	1	Marrige	Second	3	1	3.875	3.66447	Yes	No
510	Male	39	2	Marrige	Second	1	1	3.9375	3.89836	No	No
304	Male	40	3	Marrige	High	2	1	3.625	3.70477	No	No
660	Male	21	1	Not Marrige	Second	2	0	3.75	3.79688	No	No
269	Female	44	3	Marrige	Second	5	1	3.875	3.86859	Yes	No
510	Female	39	2	Marrige	Second	3	1	3.625	3.90152	Yes	Yes
4081	Female	45	3	Marrige	High	4	1	3.875	3.42045	Yes	No
750	Male	28	1	Marrige	Second	2	1	3.6875	2.84028	No	No
138	Male	40	3	Marrige	Primary	2	1	3.875	4.06186	No	No
147	Female	21	1	Not Marrige	High	3	1	3.875	3.82975	No	Yes
404	Female	25	1	Marrige	Second	3	1	3.625	3.81281	No	No
494	Female	41	3	Marrige	High	3	1	3.75	3.87847	Yes	No
610	Female	43	3	Marrige	High	4	1	3.875	3.39141	No	No
2	Male	23	1	Not Marrige	University	2	1	3.625	4.15625	No	No
1	Male	38	2	Marrige	Second	2	1	3.75	3.96657	No	No
512	Female	35	2	Marrige	Second	3	1	3.875	3.97741	No	No
612	Male	28	1	Marrige	Second	2	1	3.625	3.89962	No	No
712	Male	27	1	Marrige	Second	3	1	3.75	4.00208	No	No
790	Male	46	3	Marrige	Primary	2	1	3.5	3.45312	No	No
55	Female	30	2	Marrige	Second	3	1	3.75	3.84926	Yes	Yes
3025	Male	46	3	Marrige	Primary	2	1	3.5	3.53538	No	No
4031	Female	35	2	Marrige	High	3	1	3.75	3.6225	No	No
304	Female	33	2	Marrige	High	3	1	3.5	3.70546	Yes	No
3029	Male		3	Marrige	Second	2	1	3.5	4.24831	Yes	Yes
3025	Male	40	3	Marrige	Primary	3	0	3.875	3.5283	No	No
51	Male	23	1	Not Marrige	High	3	0	3.625	4.01058	No	No
632	Male	23	1	Not Marrige	Second	3	0	3.75	4.33051	No	No
52	Female	28	1	Not Marrige	University	5	1	3.875	3.92424	Yes	No
612	Male	23	1	Not Marrige	Second	2	1	3.75	3.89836	No	No
510	Male	40	3	Marrige	Primary	2	1	3.875	3.89899	No	No
55	Female	49	3	Marrige	Primary	2	1	3.625	3.85032	No	No
55	Female	51	4	Marrige	Primary	4	1	3.875	3.84821	Yes	No
406	Female	30	2	Marrige	University	3	1	3.875	3.90561	No	No
790	Male	27	1	Marrige	Second	2	1	3.5	3.45312	No	No
138	Male	59	4	Marrige	Primary	3	1	3.875	4.06186	No	No
55	Male	22	1	Not Marrige	Second	2	1	3.875	3.84821	No	No
4031	Female	40	3	Marrige	High	3	1	3.75	3.6225	Yes	No
406	Female	25	1	Not Marrige	University	5	1	3.5	3.90753	No	No
408	Female	64	4	Marrige	High	2	1	3.625	4.07812	Yes	No
147	Male	26	1	Not Marrige	Second	2	1	3.875	3.82975	No	No
620	Female	36	2	Marrige	High	5	1	3.875	3.94818	Yes	No
269	Female	19	1	Not Marrige	High	3	1	3.625	3.87073	Yes	No
561	Male	27	1	Marrige	Second	4	0	3.75	3.98674	No	No
3029	Male	27	1	Marrige	High	3	1	3.9375	4.23649	No	No
55	Female	25	1	Marrige	Primary	4	1	3.75	3.84926	No	No
[truncated: 3,319 more rows]
